# Supplementary material for: Long-read whole-genome sequencing of SHR rat substrains with distinct substance use phenotypes
Source: Mamm Genome. 2025 Dec 22;37(1):17. doi: 10.1007/s00335-025-10187-z (PMC12722307; doi:10.1007/s00335-025-10187-z)
Supplement: Supplementary file 1 — (csv 26 KB) [file 335_2025_10187_MOESM1_ESM.csv]

	chr	SHRNCrl_HiFi_GT	SHRNHsd_HiFi_GT	SHRNCrl_HiFi_GQ	SHRNHsd_HiFi_GQ	SHRNCrl_HiFi_DP	SHRNHsd_HiFi_DP	loc	ref	alt
1	chr1	1/1	0/0	57	48	32	40	35184957	G	A
2	chr1	0/0	1/1	50	35	47	44	35995780	C	T
3	chr1	1/1	0/0	69	50	44	38	48696894	G	A
4	chr1	0/0	1/1	50	52	43	40	8064239	G	A
5	chr1	1/1	0/0	62	50	50	32	68023884	C	A
6	chr1	0/0	1/1	50	66	43	51	72886251	C	G
7	chr1	0/0	1/1	50	65	24	36	76889283	G	A
8	chr1	1/1	0/0	66	50	25	40	79167443	A	T
9	chr1	0/0	1/1	50	68	31	40	86842103	C	T
10	chr1	0/0	1/1	50	50	32	32	90230503	G	A
11	chr1	0/0	1/1	50	61	33	46	96718244	C	T
12	chr1	0/0	1/1	50	59	48	39	9962854	C	A
13	chr1	0/0	1/1	50	62	47	43	98595843	G	A
14	chr1	0/0	1/1	50	65	42	53	101492189	C	A
15	chr1	0/0	1/1	50	56	42	46	110211503	C	G
16	chr1	0/0	1/1	50	65	48	50	112529478	G	T
17	chr1	1/1	0/0	64	50	33	45	119743663	C	T
18	chr1	1/1	0/0	57	50	35	41	121625117	T	C
19	chr1	1/1	0/0	67	50	40	32	13765843	G	A
20	chr1	0/0	1/1	50	70	34	45	141946513	A	T
21	chr1	1/1	0/0	48	48	46	33	144977236	T	C
22	chr1	0/0	1/1	50	69	43	49	148822496	G	A
23	chr1	1/1	0/0	61	50	41	42	161373467	T	C
24	chr1	1/1	0/0	68	50	49	34	16930658	A	T
25	chr1	0/0	1/1	50	59	25	28	175405788	C	T
26	chr1	0/0	1/1	50	69	32	42	176771179	C	T
27	chr1	0/0	1/1	50	65	44	34	185403815	G	A
28	chr1	1/1	0/0	66	50	40	36	193908500	G	A
29	chr1	0/0	1/1	50	53	37	45	19744413	T	C
30	chr1	1/1	0/0	70	50	39	35	207077702	C	G
31	chr1	0/0	1/1	50	61	50	52	210549979	A	G
32	chr1	1/1	0/0	63	50	40	37	215577699	G	A
33	chr1	0/0	1/1	50	63	32	27	219824550	A	C
34	chr1	0/0	1/1	50	58	32	52	223538424	C	T
35	chr1	1/1	0/0	51	50	47	36	225067063	C	T
36	chr1	0/0	1/1	50	60	36	48	25277165	T	G
37	chr1	0/0	1/1	48	68	34	35	229762573	C	T
38	chr1	0/0	1/1	50	68	37	46	232015210	A	T
39	chr1	0/0	1/1	50	55	46	38	248546539	T	G
40	chr1	0/0	1/1	50	61	35	45	253449563	C	T
41	chr1	1/1	0/0	69	45	35	45	255918026	C	T
42	chr1	0/0	1/1	50	63	53	54	28176110	C	T
43	chr1	0/0	1/1	50	62	42	56	29829752	C	T
44	chr10	0/0	1/1	50	66	35	43	2972859	T	A
45	chr10	0/0	1/1	50	63	31	48	5132666	A	G
46	chr10	0/0	1/1	50	59	27	35	36077079	A	G
47	chr10	0/0	1/1	50	66	20	50	41821894	C	A
48	chr10	0/0	1/1	50	64	39	50	44768255	C	T
49	chr10	1/1	0/0	61	50	33	42	51628984	A	G
50	chr10	1/1	0/0	59	50	46	32	60699217	G	A
51	chr10	0/0	1/1	50	67	31	50	63432141	G	T
52	chr10	1/1	0/0	68	50	49	44	8327451	C	T
53	chr10	0/0	1/1	50	63	34	35	66714844	G	C
54	chr10	0/0	1/1	50	62	39	46	71620932	G	A
55	chr10	0/0	1/1	50	69	38	49	75130299	C	T
56	chr10	0/0	1/1	50	61	31	53	79590290	C	T
57	chr10	1/1	0/0	60	50	42	35	84128993	C	T
58	chr10	0/0	1/1	50	59	42	36	89125954	C	T
59	chr10	0/0	1/1	50	63	47	45	95052418	G	A
60	chr10	1/1	0/0	65	50	27	36	10189246	C	T
61	chr10	1/1	0/0	67	50	37	45	100883052	G	A
62	chr10	1/1	0/0	59	50	43	37	103498314	G	C
63	chr10	1/1	0/0	68	50	37	46	106531256	T	C
64	chr10	0/0	1/1	50	43	35	37	14663511	C	T
65	chr10	0/0	1/1	50	52	40	36	16722545	G	A
66	chr10	1/1	0/0	75	50	40	48	20749098	C	T
67	chr10	0/0	1/1	50	63	35	39	25194340	C	A
68	chr10	0/0	1/1	50	69	43	40	31448293	C	T
69	chr11	1/1	0/0	65	50	38	36	34331340	C	T
70	chr11	0/0	1/1	50	61	34	37	37446428	C	T
71	chr11	0/0	1/1	50	65	44	51	39753184	C	T
72	chr11	0/0	1/1	50	63	36	57	48307260	T	A
73	chr11	1/1	0/0	66	50	42	44	50120889	G	A
74	chr11	0/0	1/1	50	68	40	57	54421794	C	T
75	chr11	0/0	1/1	50	66	37	42	57389242	C	T
76	chr11	1/1	0/0	63	50	42	34	60052391	T	A
77	chr11	1/1	0/0	64	50	52	47	63677401	G	A
78	chr11	0/0	1/1	48	66	43	49	8911470	G	A
79	chr11	1/1	0/0	66	50	49	39	72304991	C	T
80	chr11	1/1	0/0	68	50	32	45	76935458	G	A
81	chr11	1/1	0/0	59	50	38	48	75504788	G	T
82	chr11	0/0	1/1	50	68	40	36	79937179	C	T
83	chr11	0/0	1/1	50	70	32	35	82201294	C	A
84	chr11	1/1	0/0	54	50	51	36	84970522	C	T
85	chr11	0/0	1/1	50	62	35	36	17624066	T	C
86	chr11	0/0	1/1	50	61	38	46	25838624	C	T
87	chr11	1/1	0/0	64	50	51	47	30914889	G	T
88	chr12	1/1	0/0	62	50	36	51	4859349	T	G
89	chr12	0/0	1/1	50	69	30	49	34336452	C	T
90	chr12	1/1	0/0	68	50	36	48	44307563	T	C
91	chr12	1/1	0/0	65	48	33	32	8017365	A	G
92	chr12	1/1	0/0	60	50	51	37	9791166	G	C
93	chr12	1/1	0/0	66	50	31	33	15332211	G	A
94	chr12	1/1	0/0	66	50	43	41	20393491	C	T
95	chr12	0/0	1/1	50	65	41	54	24433579	C	T
96	chr12	0/0	1/1	50	69	31	42	28915608	T	A
97	chr13	0/0	1/1	50	65	33	39	5384984	C	T
98	chr13	1/1	0/0	69	50	36	31	38529381	G	A
99	chr13	0/0	1/1	50	65	36	49	47064228	G	T
100	chr13	1/1	0/0	59	50	43	45	49195043	C	A
101	chr13	0/0	1/1	50	68	42	47	57803708	C	T
102	chr13	1/1	0/0	59	48	34	33	62578673	C	T
103	chr13	1/1	0/0	59	50	29	31	69231233	G	T
104	chr13	0/0	1/1	50	65	33	44	75744956	G	A
105	chr13	0/0	1/1	50	66	44	40	79539269	T	C
106	chr13	0/0	1/1	50	63	38	41	82900866	G	A
107	chr13	1/1	0/0	48	50	40	39	85547622	T	C
108	chr13	0/0	1/1	48	65	33	36	94879245	C	T
109	chr13	0/0	1/1	50	67	35	58	12476102	T	A
110	chr13	0/0	1/1	48	68	40	35	99229636	G	A
111	chr13	0/0	1/1	50	63	27	35	106282369	G	A
112	chr13	1/1	0/0	63	50	47	28	15314482	T	C
113	chr13	0/0	1/1	50	69	40	35	18040227	G	A
114	chr13	1/1	0/0	54	50	27	31	22516196	G	C
115	chr13	1/1	0/0	75	50	42	44	25832431	T	C
116	chr13	0/0	1/1	50	69	41	50	26739325	G	A
117	chr13	0/0	1/1	50	59	35	28	31896844	T	A
118	chr14	1/1	0/0	63	50	34	52	5090848	C	T
119	chr14	0/0	1/1	50	65	45	44	34938728	T	C
120	chr14	0/0	1/1	50	60	44	43	37388391	G	A
121	chr14	0/0	1/1	50	64	41	45	43685900	G	A
122	chr14	0/0	1/1	50	63	25	35	46718387	T	G
123	chr14	0/0	1/1	50	61	39	41	56828568	G	A
124	chr14	0/0	1/1	50	63	43	44	59852944	A	C
125	chr14	0/0	1/1	50	65	50	37	63693650	A	C
126	chr14	0/0	1/1	48	69	39	48	67596684	T	C
127	chr14	1/1	0/0	65	48	37	33	74483390	C	T
128	chr14	0/0	1/1	50	68	41	40	76578794	C	T
129	chr14	0/0	1/1	50	63	27	33	86393840	G	A
130	chr14	1/1	0/0	67	50	45	39	93655950	G	A
131	chr14	0/0	1/1	50	67	39	41	22671858	G	A
132	chr14	1/1	0/0	69	50	48	42	24444401	A	T
133	chr14	1/1	0/0	61	48	54	41	26482605	C	T
134	chr14	0/0	1/1	50	51	33	42	30505817	G	A
135	chr15	1/1	0/0	66	48	37	40	163609	G	A
136	chr15	0/0	1/1	48	61	36	51	6331907	T	C
137	chr15	1/1	0/0	56	50	49	36	33118084	C	G
138	chr15	1/1	0/0	65	50	35	34	37643956	C	T
139	chr15	1/1	0/0	69	50	42	35	40327585	A	G
140	chr15	0/0	1/1	50	69	26	34	44668809	C	A
141	chr15	1/1	0/0	70	50	36	49	52988140	G	A
142	chr15	1/1	0/0	66	50	34	45	58343408	A	T
143	chr15	1/1	0/0	62	50	55	47	60280594	C	A
144	chr15	0/0	1/1	48	64	42	38	62815821	T	C
145	chr15	0/0	1/1	48	47	16	14	7355874	G	A
146	chr15	1/1	0/0	67	50	36	37	69950579	G	A
147	chr15	1/1	0/0	70	50	40	49	82887670	T	C
148	chr15	0/0	1/1	50	46	40	52	92107827	T	C
149	chr15	0/0	1/1	50	63	49	41	13900126	G	A
150	chr15	0/0	1/1	50	69	42	38	18819792	C	T
151	chr15	1/1	0/0	65	50	42	45	22382416	G	C
152	chr15	1/1	0/0	63	50	44	36	30396754	G	A
153	chr16	0/0	1/1	50	64	43	39	6368088	G	A
154	chr16	0/0	1/1	50	64	44	46	33884335	C	A
155	chr16	1/1	0/0	52	50	47	35	35932332	G	T
156	chr16	0/0	1/1	50	64	37	41	43095486	C	T
157	chr16	1/1	0/0	63	50	40	39	45865325	T	A
158	chr16	1/1	0/0	59	50	30	36	50176025	C	T
159	chr16	1/1	0/0	67	50	45	38	52527797	C	T
160	chr16	0/0	1/1	50	49	27	23	64381591	G	A
161	chr16	1/1	0/0	69	50	28	34	7730806	A	G
162	chr16	0/0	1/1	50	65	35	51	74590659	G	A
163	chr16	0/0	1/1	50	65	36	39	76585968	G	A
164	chr16	0/0	1/1	50	61	45	28	80270965	C	T
165	chr16	1/1	0/0	72	50	38	46	82194277	A	T
166	chr16	1/1	0/0	69	50	52	30	22034230	G	A
167	chr16	0/0	1/1	50	68	31	49	24103215	G	A
168	chr16	0/0	1/1	50	70	34	54	29263456	T	C
169	chr16	0/0	1/1	50	66	31	41	32010216	G	A
170	chr17	1/1	0/0	67	50	41	37	1117825	G	A
171	chr17	0/0	1/1	50	60	36	46	35056132	G	A
172	chr17	0/0	1/1	50	67	35	45	46118454	C	G
173	chr17	1/1	0/0	63	50	36	31	55034377	G	C
174	chr17	0/0	1/1	48	63	33	45	60657285	T	C
175	chr17	0/0	1/1	50	63	48	52	61992541	C	A
176	chr17	1/1	0/0	75	50	37	50	7802589	G	A
177	chr17	0/0	1/1	50	68	39	42	65434029	A	G
178	chr17	1/1	0/0	58	50	29	29	72592131	C	T
179	chr17	1/1	0/0	69	50	42	33	76320472	G	A
180	chr17	0/0	1/1	48	50	37	34	79208027	G	A
181	chr17	1/1	0/0	49	50	45	38	81552321	G	A
182	chr17	0/0	1/1	50	65	39	46	84809395	T	C
183	chr17	1/1	0/0	64	50	42	44	10852585	G	A
184	chr17	0/0	1/1	50	64	26	44	27867375	C	T
185	chr18	1/1	0/0	64	50	29	41	4301898	T	C
186	chr18	0/0	1/1	50	68	25	61	35963423	A	T
187	chr18	0/0	1/1	50	61	46	49	44258975	C	A
188	chr18	0/0	1/1	50	59	41	55	47767932	G	A
189	chr18	0/0	1/1	50	62	31	44	54945204	C	G
190	chr18	0/0	1/1	48	48	23	31	55770759	C	T
191	chr18	1/1	0/0	67	50	45	35	62273188	T	A
192	chr18	0/0	1/1	50	62	39	51	8614805	T	G
193	chr18	1/1	0/0	64	50	44	49	65562771	T	C
194	chr18	1/1	0/0	65	50	36	44	73764602	C	T
195	chr18	0/0	1/1	50	56	41	46	79307188	A	T
196	chr18	0/0	1/1	50	61	44	34	11261625	C	T
197	chr18	1/1	0/0	59	50	21	18	15175564	C	T
198	chr18	0/0	1/1	50	70	29	43	24798049	G	C
199	chr18	0/0	1/1	50	66	39	58	28918980	A	G
200	chr18	0/0	1/1	33	61	21	39	30010420	G	A
201	chr19	0/0	1/1	50	62	35	41	437488	C	T
202	chr19	0/0	1/1	50	69	34	47	4752434	C	G
203	chr19	1/1	0/0	69	50	49	40	40052075	C	T
204	chr19	1/1	0/0	52	65	33	28	45422997	T	A
205	chr19	0/0	1/1	50	65	39	48	51310421	G	C
206	chr19	1/1	0/0	62	48	28	23	54039326	T	A
207	chr19	1/1	0/0	64	50	46	34	13592752	C	A
208	chr19	1/1	0/0	30	50	37	24	20323781	C	A
209	chr19	1/1	0/0	56	50	21	22	23961760	C	T
210	chr19	0/0	1/1	50	63	30	48	28542360	C	T
211	chr2	1/1	0/0	68	50	38	32	4692650	A	G
212	chr2	1/1	0/0	63	50	37	50	32975315	C	T
213	chr2	0/0	1/1	50	60	39	46	37123957	A	T
214	chr2	0/0	1/1	50	68	31	40	40716328	G	A
215	chr2	1/1	0/0	39	50	34	35	44322261	T	G
216	chr2	1/1	0/0	66	50	37	31	52608043	T	C
217	chr2	0/0	1/1	50	68	41	42	64527155	C	T
218	chr2	0/0	1/1	50	62	38	52	66469549	G	C
219	chr2	0/0	1/1	50	65	26	30	71651114	T	C
220	chr2	0/0	1/1	50	69	35	46	73315251	C	T
221	chr2	1/1	0/0	62	50	34	39	75150796	C	T
222	chr2	1/1	0/0	55	50	49	39	81331615	C	A
223	chr2	0/0	1/1	50	65	36	41	10556115	T	C
224	chr2	0/0	1/1	50	60	44	36	99221726	A	T
225	chr2	0/0	1/1	50	55	33	40	104207263	A	G
226	chr2	1/1	0/0	61	50	47	38	107512861	A	T
227	chr2	1/1	0/0	61	50	47	38	107512862	G	C
228	chr2	0/0	1/1	50	74	40	34	112344610	A	G
229	chr2	0/0	1/1	50	64	43	46	123851255	G	A
230	chr2	1/1	0/0	66	50	37	48	127841185	A	T
231	chr2	0/0	1/1	50	63	36	41	13628283	A	G
232	chr2	0/0	1/1	50	59	49	49	132104617	G	A
233	chr2	1/1	0/0	66	48	64	40	134891071	G	A
234	chr2	1/1	0/0	59	50	42	44	137432423	C	G
235	chr2	1/1	0/0	67	50	37	47	143576766	C	T
236	chr2	0/0	1/1	50	62	31	33	153700277	G	T
237	chr2	0/0	1/1	50	65	37	44	158567507	A	T
238	chr2	1/1	0/0	68	50	46	43	161427669	C	T
239	chr2	0/0	1/1	50	67	45	36	167557239	G	A
240	chr2	1/1	0/0	61	50	41	34	178543919	G	A
241	chr2	0/0	1/1	48	65	35	38	176193301	C	A
242	chr2	1/1	0/0	70	50	39	42	186257589	G	C
243	chr2	1/1	0/0	63	50	40	36	189390144	C	T
244	chr2	1/1	0/0	64	50	23	26	193187403	C	T
245	chr2	1/1	0/0	65	50	49	50	20586996	G	T
246	chr2	0/0	1/1	48	64	25	41	199138766	G	T
247	chr2	1/1	0/0	63	48	19	24	203705932	G	A
248	chr2	1/1	0/0	58	50	30	26	205626340	T	G
249	chr2	1/1	0/0	64	50	26	32	232921450	T	G
250	chr2	0/0	1/1	50	67	27	38	237832128	A	C
251	chr2	0/0	1/1	50	63	43	44	239252945	C	T
252	chr2	1/1	0/0	66	50	48	38	248199994	G	A
253	chr2	0/0	1/1	50	65	31	37	26968044	C	T
254	chr2	0/0	1/1	50	73	34	40	29525818	C	T
255	chr20	0/0	1/1	50	56	32	38	2786519	G	A
256	chr20	1/1	0/0	65	50	28	31	4821650	C	T
257	chr20	1/1	0/0	46	50	43	42	36655751	C	T
258	chr20	0/0	1/1	50	65	36	46	39482095	C	A
259	chr20	0/0	1/1	50	67	40	50	44253197	C	T
260	chr20	1/1	0/0	66	50	42	39	45694268	C	T
261	chr20	1/1	0/0	60	50	30	44	53588232	A	C
262	chr20	0/0	1/1	50	62	26	30	9134665	C	T
263	chr20	0/0	1/1	50	69	47	46	11297934	C	A
264	chr20	1/1	0/0	62	50	56	32	15552046	G	A
265	chr20	0/0	1/1	50	65	36	39	18107288	A	G
266	chr20	1/1	0/0	70	50	33	22	19793688	A	G
267	chrX	1/1	0/0	59	50	22	27	3380443	G	A
268	chrX	1/1	0/0	60	50	27	17	41752834	G	A
269	chrX	0/0	1/1	42	65	14	26	50191058	G	A
270	chrX	0/0	1/1	50	58	21	22	54819861	C	T
271	chrX	1/1	0/0	64	50	25	19	63961920	C	A
272	chrX	1/1	0/0	56	50	18	17	71436896	C	T
273	chrX	0/0	1/1	50	67	22	21	73265567	A	G
274	chrX	0/0	1/1	50	59	17	25	79891744	C	T
275	chrX	1/1	0/0	67	48	22	23	83412760	G	T
276	chrX	0/0	1/1	50	68	19	20	86123530	C	T
277	chrX	0/0	1/1	48	66	16	32	92855255	G	T
278	chrX	0/0	1/1	50	69	18	32	96183852	A	C
279	chrX	0/0	1/1	42	54	14	18	100191293	C	G
280	chrX	1/1	0/0	59	48	27	22	102926878	C	T
281	chrX	1/1	0/0	62	50	19	21	106189988	G	A
282	chrX	1/1	0/0	37	48	12	16	110610622	T	G
283	chrX	1/1	0/0	61	39	22	23	116565709	T	C
284	chrX	0/0	1/1	48	61	16	25	124336326	G	C
285	chrX	1/1	0/0	63	50	25	24	133613512	C	T
286	chrX	0/0	1/1	50	59	24	22	133850509	G	A
287	chrX	0/0	1/1	50	70	23	22	137309311	G	A
288	chrX	0/0	1/1	50	61	20	24	141215720	G	A
289	chrX	0/0	1/1	50	59	17	22	146383985	G	A
290	chrX	0/0	1/1	50	64	19	23	150279678	C	T
291	chrX	1/1	0/0	45	50	14	25	17208586	C	T
292	chrX	0/0	1/1	50	58	21	33	25073479	G	A
293	chrX	0/0	1/1	42	58	14	22	26483582	C	T
294	chrY	0/0	1/1	50	66	18	24	3117297	T	C
295	chrY	1/1	0/0	51	50	25	30	4798830	C	T
296	chrY	0/0	1/1	50	38	21	23	9910104	G	A
297	chrY	0/0	1/1	48	56	16	19	13247451	T	C
298	chr3	0/0	1/1	50	45	48	46	3031792	G	A
299	chr3	0/0	1/1	50	39	47	53	4716038	G	A
300	chr3	0/0	1/1	50	59	37	33	44214558	C	T
301	chr3	0/0	1/1	48	63	33	49	46469443	C	A
302	chr3	0/0	1/1	48	65	25	35	55936462	T	A
303	chr3	0/0	1/1	50	66	35	46	59122806	G	A
304	chr3	0/0	1/1	50	69	37	34	64966643	C	T
305	chr3	1/1	0/0	60	50	29	40	8572938	G	C
306	chr3	1/1	0/0	59	50	38	39	90648263	C	T
307	chr3	1/1	0/0	50	50	48	41	93835195	C	T
308	chr3	1/1	0/0	68	50	45	38	11529417	C	T
309	chr3	0/0	1/1	50	69	46	44	97867352	A	T
310	chr3	0/0	1/1	50	68	31	54	103605753	A	G
311	chr3	1/1	0/0	57	50	29	29	105059099	C	T
312	chr3	0/0	1/1	50	68	37	60	110876042	C	A
313	chr3	1/1	0/0	51	48	28	31	121520586	G	A
314	chr3	0/0	1/1	50	65	43	34	126983310	G	T
315	chr3	1/1	0/0	57	50	34	29	129585345	C	G
316	chr3	1/1	0/0	69	50	39	34	13692112	C	T
317	chr3	0/0	1/1	50	62	48	45	134058655	C	T
318	chr3	0/0	1/1	50	43	17	31	142742508	C	A
319	chr3	0/0	1/1	50	54	36	31	145971192	C	T
320	chr3	1/1	0/0	64	50	56	44	152616715	T	C
321	chr3	1/1	0/0	76	50	39	41	154019311	T	C
322	chr3	1/1	0/0	77	50	44	40	158375707	A	G
323	chr3	0/0	1/1	50	53	27	35	160090960	G	A
324	chr3	0/0	1/1	50	63	32	48	16710808	C	G
325	chr3	0/0	1/1	50	62	39	45	167065216	G	A
326	chr3	0/0	1/1	50	65	34	45	21994795	C	T
327	chr3	0/0	1/1	50	50	36	51	26013173	G	A
328	chr3	0/0	1/1	33	65	41	48	29220616	G	A
329	chr3	0/0	1/1	50	68	37	38	29980527	A	C
330	chr4	0/0	1/1	50	65	26	45	44808429	C	A
331	chr4	0/0	1/1	50	55	36	44	48044320	C	A
332	chr4	1/1	0/0	62	50	47	41	49886200	C	G
333	chr4	0/0	1/1	50	54	33	38	56034770	T	C
334	chr4	1/1	0/0	67	50	42	33	58929514	C	G
335	chr4	1/1	0/0	62	50	47	36	64414704	C	T
336	chr4	0/0	1/1	50	69	29	49	9157865	G	T
337	chr4	0/0	1/1	50	62	33	39	72900412	G	C
338	chr4	0/0	1/1	50	69	40	40	75052119	G	A
339	chr4	1/1	0/0	69	50	53	43	78852332	G	A
340	chr4	1/1	0/0	66	50	38	34	84613377	C	T
341	chr4	0/0	1/1	50	66	43	44	89421335	A	T
342	chr4	1/1	0/0	66	50	48	43	12177462	G	A
343	chr4	0/0	1/1	50	63	32	39	100228642	T	A
344	chr4	0/0	1/1	50	48	32	36	105061640	C	G
345	chr4	0/0	1/1	50	58	30	40	115421885	G	A
346	chr4	0/0	1/1	50	67	40	57	118047946	G	C
347	chr4	0/0	1/1	50	55	37	39	122675195	G	C
348	chr4	0/0	1/1	50	64	36	50	15468565	C	G
349	chr4	1/1	0/0	55	48	30	33	136211377	C	T
350	chr4	0/0	1/1	50	61	27	35	141922303	C	T
351	chr4	0/0	1/1	50	46	42	45	144591500	C	T
352	chr4	0/0	1/1	50	59	44	39	149674525	G	C
353	chr4	1/1	0/0	60	50	38	33	154209593	C	T
354	chr4	0/0	1/1	50	55	30	49	161506298	C	T
355	chr4	1/1	0/0	67	50	45	38	19531886	C	T
356	chr4	1/1	0/0	70	50	45	50	166253137	T	C
357	chr4	0/0	1/1	50	68	41	64	169459572	T	C
358	chr4	0/0	1/1	50	75	39	50	169697219	G	A
359	chr4	0/0	1/1	50	66	30	44	178573572	C	T
360	chr4	0/0	1/1	48	61	32	49	176980283	T	C
361	chr4	1/1	0/0	58	50	46	49	179490359	G	T
362	chr4	1/1	0/0	63	50	33	34	20389566	C	T
363	chr4	0/0	1/1	50	42	27	35	26085858	C	T
364	chr4	0/0	1/1	50	57	37	42	31821358	C	T
365	chr5	1/1	0/0	60	50	52	37	3601754	C	A
366	chr5	0/0	1/1	50	69	37	40	33028247	G	A
367	chr5	0/0	1/1	50	67	37	38	41808233	C	T
368	chr5	0/0	1/1	50	64	43	60	50626476	C	T
369	chr5	1/1	0/0	63	50	33	46	52483617	C	T
370	chr5	1/1	0/0	56	50	34	38	57643528	G	A
371	chr5	1/1	0/0	68	50	38	31	9287974	A	G
372	chr5	1/1	0/0	60	50	25	41	66944666	C	T
373	chr5	0/0	1/1	50	63	42	61	80761878	G	A
374	chr5	1/1	0/0	57	50	41	36	84339018	T	C
375	chr5	0/0	1/1	50	46	38	49	89898892	C	A
376	chr5	1/1	0/0	65	50	41	36	91836185	C	A
377	chr5	0/0	1/1	50	72	24	40	96767299	C	T
378	chr5	1/1	0/0	61	50	52	39	104930814	C	T
379	chr5	1/1	0/0	63	48	54	42	109280997	C	T
380	chr5	0/0	1/1	48	66	41	45	119954565	C	T
381	chr5	0/0	1/1	50	63	22	42	122282124	C	T
382	chr5	0/0	1/1	50	66	37	42	127737975	G	A
383	chr5	1/1	0/0	64	50	40	37	132968615	C	A
384	chr5	1/1	0/0	67	50	59	25	137404208	G	C
385	chr5	0/0	1/1	50	58	35	37	141988468	C	T
386	chr5	0/0	1/1	50	63	38	44	149531743	G	A
387	chr5	0/0	1/1	48	60	34	39	151730812	T	A
388	chr5	1/1	0/0	61	50	33	29	154077584	A	G
389	chr5	0/0	1/1	50	64	33	39	159335419	A	G
390	chr5	1/1	0/0	67	50	38	34	162043310	G	A
391	chr5	0/0	1/1	50	65	40	41	19331505	G	A
392	chr5	0/0	1/1	48	70	43	43	163621620	C	T
393	chr5	0/0	1/1	48	58	33	43	24862228	T	G
394	chr5	0/0	1/1	50	56	42	39	30540182	C	T
395	chr6	1/1	0/0	66	50	50	38	47207428	G	A
396	chr6	1/1	0/0	60	48	40	34	51503460	C	T
397	chr6	0/0	1/1	50	60	45	48	59627667	C	T
398	chr6	0/0	1/1	50	65	48	53	63545376	G	A
399	chr6	0/0	1/1	48	69	32	38	8578447	G	A
400	chr6	0/0	1/1	50	58	42	63	71048250	C	T
401	chr6	0/0	1/1	50	68	43	47	73467775	A	G
402	chr6	1/1	0/0	59	50	32	45	76239782	C	A
403	chr6	0/0	1/1	50	67	42	40	78869757	G	A
404	chr6	0/0	1/1	50	69	44	46	82667625	T	A
405	chr6	1/1	0/0	32	50	44	47	85099048	A	G
406	chr6	0/0	1/1	50	73	35	62	91258457	C	A
407	chr6	0/0	1/1	50	62	28	40	93727693	G	C
408	chr6	0/0	1/1	50	54	37	42	95638198	G	A
409	chr6	1/1	0/0	62	50	30	29	98884344	C	T
410	chr6	0/0	1/1	50	72	35	43	104257270	C	T
411	chr6	0/0	1/1	50	60	45	44	108042376	A	T
412	chr6	0/0	1/1	50	59	33	49	111814327	C	A
413	chr6	1/1	0/0	61	50	36	50	114936962	C	T
414	chr6	0/0	1/1	50	62	25	50	118775197	C	G
415	chr6	1/1	0/0	57	50	43	34	121972338	G	A
416	chr6	0/0	1/1	50	64	24	42	124491593	G	T
417	chr6	1/1	0/0	65	50	42	36	127956656	G	A
418	chr6	1/1	0/0	65	50	33	33	132148698	G	A
419	chr6	0/0	1/1	50	30	37	35	133970705	C	T
420	chr6	0/0	1/1	50	62	32	32	138008606	T	C
421	chr6	1/1	0/0	48	50	41	46	18097826	C	T
422	chr6	1/1	0/0	62	50	48	32	21476845	C	A
423	chr6	0/0	1/1	50	67	41	43	24519344	T	C
424	chr7	0/0	1/1	50	61	44	46	1196945	C	T
425	chr7	0/0	1/1	50	59	58	43	33819699	C	T
426	chr7	1/1	0/0	63	50	56	42	36784677	C	T
427	chr7	0/0	1/1	50	67	38	39	49993844	T	A
428	chr7	1/1	0/0	67	50	44	42	61118980	T	C
429	chr7	0/0	1/1	50	31	35	32	64516453	G	T
430	chr7	0/0	1/1	48	62	32	42	8555043	C	T
431	chr7	0/0	1/1	50	62	32	31	67268418	C	T
432	chr7	1/1	0/0	66	50	47	36	70194295	C	T
433	chr7	1/1	0/0	61	50	38	50	71513788	G	A
434	chr7	1/1	0/0	63	50	38	50	72562803	G	A
435	chr7	1/1	0/0	65	50	50	42	77293683	C	T
436	chr7	0/0	1/1	50	60	33	36	81471571	T	A
437	chr7	0/0	1/1	48	60	39	38	89262654	G	A
438	chr7	0/0	1/1	48	61	33	43	101756554	C	T
439	chr7	0/0	1/1	50	65	41	34	107492964	G	A
440	chr7	0/0	1/1	48	67	30	34	108024509	T	A
441	chr7	1/1	0/0	56	48	36	33	111903784	G	A
442	chr7	0/0	1/1	50	66	36	48	118510469	T	G
443	chr7	0/0	1/1	50	64	26	45	122768211	C	T
444	chr7	1/1	0/0	69	50	49	39	127237075	A	T
445	chr7	0/0	1/1	50	63	35	41	14155217	C	G
446	chr7	1/1	0/0	59	50	30	29	132551011	C	T
447	chr7	1/1	0/0	63	50	39	41	18049106	T	C
448	chr7	0/0	1/1	50	57	30	30	24044963	T	C
449	chr7	1/1	0/0	63	50	43	40	29167996	G	A
450	chr8	1/1	0/0	67	50	49	50	4355799	G	A
451	chr8	0/0	1/1	50	63	28	45	38668290	C	T
452	chr8	1/1	0/0	67	50	45	41	42361486	C	T
453	chr8	1/1	0/0	68	50	42	53	45489005	G	A
454	chr8	0/0	1/1	50	56	24	17	48261470	C	T
455	chr8	0/0	1/1	50	66	36	44	50027078	C	T
456	chr8	0/0	1/1	48	60	45	30	53069612	G	A
457	chr8	0/0	1/1	50	65	32	48	57629250	C	A
458	chr8	0/0	1/1	48	63	25	33	61001627	C	T
459	chr8	1/1	0/0	52	50	26	23	62158871	G	T
460	chr8	0/0	1/1	50	59	46	48	8082276	C	T
461	chr8	0/0	1/1	50	69	46	44	67498087	A	G
462	chr8	0/0	1/1	50	60	32	30	76870995	A	T
463	chr8	0/0	1/1	50	58	42	47	83426730	G	A
464	chr8	1/1	0/0	68	50	49	38	87474443	G	A
465	chr8	0/0	1/1	36	65	12	20	88996455	A	T
466	chr8	1/1	0/0	67	50	35	33	95208137	G	T
467	chr8	0/0	1/1	50	62	40	49	10610800	C	T
468	chr8	0/0	1/1	50	60	30	47	105886179	C	A
469	chr8	1/1	0/0	64	50	27	31	111008929	C	T
470	chr8	0/0	1/1	50	62	40	39	116998475	G	A
471	chr8	0/0	1/1	50	59	31	45	123322180	C	T
472	chr8	0/0	1/1	48	68	39	53	22171575	C	T
473	chr8	1/1	0/0	61	50	40	39	27548968	C	T
474	chr9	1/1	0/0	63	50	46	34	1318318	G	A
475	chr9	0/0	1/1	50	61	39	50	3445107	C	T
476	chr9	0/0	1/1	50	55	33	36	38870600	G	A
477	chr9	1/1	0/0	59	50	51	44	40219749	T	C
478	chr9	1/1	0/0	65	50	38	42	45101185	G	A
479	chr9	0/0	1/1	48	63	32	40	49962127	G	A
480	chr9	0/0	1/1	48	62	31	39	58505391	G	T
481	chr9	1/1	0/0	67	50	33	35	63179449	A	C
482	chr9	1/1	0/0	63	48	53	33	67978786	G	A
483	chr9	0/0	1/1	50	57	43	38	71536297	G	A
484	chr9	0/0	1/1	50	66	21	39	73907529	A	G
485	chr9	0/0	1/1	50	74	32	40	76983841	G	A
486	chr9	1/1	0/0	61	50	43	49	79322374	C	T
487	chr9	0/0	1/1	50	63	31	60	83160935	C	T
488	chr9	1/1	0/0	55	50	46	42	84856533	G	A
489	chr9	1/1	0/0	68	50	39	29	90551498	C	T
490	chr9	1/1	0/0	61	50	39	46	93676373	G	A
491	chr9	0/0	1/1	50	59	26	39	95203562	C	T
492	chr9	1/1	0/0	63	50	48	31	98885585	G	C
493	chr9	0/0	1/1	50	58	34	51	102062931	A	T
494	chr9	1/1	0/0	58	50	48	39	109668996	C	T
495	chr9	0/0	1/1	50	61	37	47	111426856	G	A
496	chr9	1/1	0/0	62	50	33	35	17330456	G	A
497	chr9	1/1	0/0	68	50	28	32	19644661	C	T
498	chr9	0/0	1/1	50	65	25	40	25698052	G	A
499	chr9	1/1	0/0	64	50	45	39	29099173	C	T
500	chr9	1/1	0/0	59	50	29	31	31148153	G	A
