# Supplementary material for: Long-read whole-genome sequencing of SHR rat substrains with distinct substance use phenotypes
Source: Mamm Genome. 2025 Dec 22;37(1):17. doi: 10.1007/s00335-025-10187-z (PMC12722307; doi:10.1007/s00335-025-10187-z)
Supplement: Supplementary file 2 — (csv 142 KB) [file 335_2025_10187_MOESM2_ESM.csv]

variantID	variant_impact_type	location	gene_symbol	category	variant_type
chrX_72861971_A_G	splice_donor_variant&intron_variant	chrX:72861971	RGD1566265	unique_crl	SNP
pbsv.DEL.151121	exon_loss_variant&splice_acceptor_variant&splice_donor_variant&splice_region_variant&intron_variant	chr9:20170845	LOC102553880	unique_crl	SV
chr19_51410953_T_TG	frameshift_variant	chr19:51410953	Spire2	unique_hsd	INDEL
chr4_170085029_T_A	splice_acceptor_variant&intron_variant	chr4:170085029	Rerg	unique_hsd	SNP
chr10_101516131_G_GC	frameshift_variant	chr10:101516131	Galr2	shared	INDEL
chr10_103080975_GC_G	frameshift_variant	chr10:103080975	Birc5	shared	INDEL
chr10_105994503_CCT_C	frameshift_variant	chr10:105994503	Lrrc45	shared	INDEL
chr10_14339690_TC_T	frameshift_variant	chr10:14339690	Prss29	shared	INDEL
chr10_15309573_G_GCAGA	splice_acceptor_variant&splice_donor_variant&intron_variant	chr10:15309573	Hbq1	shared	INDEL
chr10_15392265_TAGGAGCC_T	frameshift_variant	chr10:15392265	Nprl3	shared	INDEL
chr10_15392306_G_GC	frameshift_variant	chr10:15392306	Nprl3	shared	INDEL
chr10_2118987_GA_G	splice_acceptor_variant&splice_donor_variant&intron_variant	chr10:2118987	Ntan1	shared	INDEL
chr10_25178982_CT_C	splice_acceptor_variant&intron_variant	chr10:25178982	Ccng1	shared	INDEL
chr10_33941943_C_CT	splice_acceptor_variant&intron_variant	chr10:33941943	Flt4	shared	INDEL
chr10_35377500_GC_G	frameshift_variant	chr10:35377500	Olr1411	shared	INDEL
chr10_40268206_TC_T	frameshift_variant	chr10:40268206	LOC102552619	shared	INDEL
chr10_40268209_AT_A	frameshift_variant	chr10:40268209	LOC102552619	shared	INDEL
chr10_40279746_A_ATG	frameshift_variant	chr10:40279746	LOC120095104	shared	INDEL
chr10_40281201_T_TG	frameshift_variant	chr10:40281201	LOC120095104	shared	INDEL
chr10_43269830_CT_C	frameshift_variant	chr10:43269830	Olr1442	shared	INDEL
chr10_46608542_CG_C	frameshift_variant	chr10:46608542	Akap10	shared	INDEL
chr10_51233206_G_GC	frameshift_variant	chr10:51233206	LOC102554448	shared	INDEL
chr10_5262078_CA_C	splice_acceptor_variant&splice_donor_variant&intron_variant	chr10:5262078	Nubp1	shared	INDEL
chr10_54663887_GC_G	frameshift_variant	chr10:54663887	Ybx2	shared	INDEL
chr10_55067715_AG_A	frameshift_variant	chr10:55067715	Alox15	shared	INDEL
chr10_58070795_G_GAT	frameshift_variant&stop_gained	chr10:58070795	Olr1472	shared	INDEL
chr10_58446342_A_AT	frameshift_variant	chr10:58446342	Olr1491	shared	INDEL
chr10_58469157_G_GA	frameshift_variant	chr10:58469157	Olr1492	shared	INDEL
chr10_58862568_T_TC	frameshift_variant	chr10:58862568	LOC687893	shared	INDEL
chr10_61106864_T_TCA	frameshift_variant	chr10:61106864	Mrm3	shared	INDEL
chr10_63416868_C_CT	frameshift_variant	chr10:63416868	Poldip2	shared	INDEL
chr10_66906039_TCTCTCCCTCTCC_T	gene_fusion	chr10:66906039	Asic2&LOC120095275	shared	INDEL
chr10_6946741_T_TG	frameshift_variant	chr10:6946741	Carhsp1	shared	INDEL
chr10_6946918_G_GC	frameshift_variant	chr10:6946918	Carhsp1	shared	INDEL
chr10_82016755_A_AGG	splice_donor_variant&intron_variant	chr10:82016755	Scrn2	shared	INDEL
chr10_82669739_GGT_G	splice_donor_variant&intron_variant	chr10:82669739	Mllt6	shared	INDEL
chr10_83428203_CGTGAGTGGAGGGA_C	splice_donor_variant&splice_region_variant&intron_variant	chr10:83428203	Erbb2	shared	INDEL
chr10_84819923_G_GC	frameshift_variant	chr10:84819923	LOC100910814	shared	INDEL
chr10_86188742_AT_A	frameshift_variant	chr10:86188742	Ramp2	shared	INDEL
chr10_88717263_AAG_A	frameshift_variant	chr10:88717263	Wnt3	shared	INDEL
chr10_90948465_G_GC	splice_acceptor_variant&intron_variant	chr10:90948465	Ace3	shared	INDEL
chr10_91687920_TGATGACAC_T	frameshift_variant	chr10:91687920	Milr1	shared	INDEL
chr1_111433875_CT_C	frameshift_variant	chr1:111433875	RGD1561206	shared	INDEL
chr1_121248266_CG_C	splice_donor_variant&intron_variant	chr1:121248266	Ttc23	shared	INDEL
chr1_121918119_AC_A	frameshift_variant	chr1:121918119	Fam169b	shared	INDEL
chr1_127198558_C_CAG	frameshift_variant	chr1:127198558	Chd2	shared	INDEL
chr11_27448941_CAGGT_C	splice_donor_variant&splice_region_variant&intron_variant&non_coding_transcript_exon_variant	chr11:27448941	LOC108352301	shared	INDEL
chr11_31393164_A_AGTGG	frameshift_variant	chr11:31393164	LOC103693540	shared	INDEL
chr1_135406992_G_GA	splice_acceptor_variant&splice_donor_variant&intron_variant	chr1:135406992	Cpeb1	shared	INDEL
chr1_135416288_G_GC	splice_acceptor_variant&splice_donor_variant&intron_variant	chr1:135416288	Ap3b2	shared	INDEL
chr1_135418358_CT_C	splice_acceptor_variant&splice_donor_variant&intron_variant	chr1:135418358	Ap3b2	shared	INDEL
chr1_135423544_GC_G	frameshift_variant	chr1:135423544	Ap3b2	shared	INDEL
chr1_135423550_G_GT	frameshift_variant	chr1:135423550	Ap3b2	shared	INDEL
chr1_139815638_G_GA	frameshift_variant	chr1:139815638	Vom2r43	shared	INDEL
chr1_140276688_T_TA	frameshift_variant	chr1:140276688	Olr27	shared	INDEL
chr1_144101550_G_GTA	splice_donor_variant&intron_variant	chr1:144101550	Picalm	shared	INDEL
chr11_44650157_C_CA	splice_donor_variant&intron_variant	chr11:44650157	Zbtb11	shared	INDEL
chr1_153188844_TG_T	frameshift_variant	chr1:153188844	Uvrag	shared	INDEL
chr1_157415247_CTGTT_C	frameshift_variant	chr1:157415247	Olr68	shared	INDEL
chr1_157415257_C_CA	frameshift_variant	chr1:157415257	Olr68	shared	INDEL
chr1_157748461_A_ATT	frameshift_variant	chr1:157748461	Olr94	shared	INDEL
chr1_158957361_GC_G	frameshift_variant	chr1:158957361	Olr162	shared	INDEL
chr1_159042938_G_GA	frameshift_variant	chr1:159042938	Olr165	shared	INDEL
chr1_159514691_TG_T	frameshift_variant	chr1:159514691	Olr193	shared	INDEL
chr1_161693999_C_CTA	frameshift_variant	chr1:161693999	Ovch2	shared	INDEL
chr1_162153464_CA_C	frameshift_variant	chr1:162153464	Olr255	shared	INDEL
chr1_162284206_G_GA	frameshift_variant	chr1:162284206	Olr262	shared	INDEL
chr1_162421185_A_AT	frameshift_variant	chr1:162421185	Olr268	shared	INDEL
chr11_63414842_CT_C	frameshift_variant	chr11:63414842	Stxbp5l	shared	INDEL
chr1_16764908_A_AG	splice_acceptor_variant&splice_donor_variant&intron_variant	chr1:16764908	Ptprk	shared	INDEL
chr1_16780119_AC_A	splice_acceptor_variant&splice_donor_variant&intron_variant	chr1:16780119	Ptprk	shared	INDEL
chr11_70608740_G_GTGCTGGTGGGGTGCTGGTGTAGGGGTGCTGC	frameshift_variant	chr11:70608740	LOC103690765	shared	INDEL
chr1_173032044_T_TG	splice_acceptor_variant&splice_donor_variant&intron_variant	chr1:173032044	Gde1	shared	INDEL
chr1_173032230_AC_A	splice_acceptor_variant&splice_donor_variant&intron_variant	chr1:173032230	Gde1	shared	INDEL
chr1_173032248_CG_C	splice_acceptor_variant&splice_donor_variant&intron_variant	chr1:173032248	Gde1	shared	INDEL
chr1_173032258_GA_G	frameshift_variant&splice_region_variant	chr1:173032258	Gde1	shared	INDEL
chr1_173890533_C_CT	splice_acceptor_variant&intron_variant	chr1:173890533	Acsm5	shared	INDEL
chr1_174286007_ATAAG_A	splice_donor_variant&5_prime_UTR_variant&intron_variant	chr1:174286007	Lyrm1	shared	INDEL
chr1_175340845_T_TG	frameshift_variant	chr1:175340845	Vwa3a	shared	INDEL
chr11_78781099_GAA_G	frameshift_variant	chr11:78781099	RGD1559972	shared	INDEL
chr1_18990161_GA_G	frameshift_variant	chr1:18990161	LOC120097350	shared	INDEL
chr1_189954308_C_CG	frameshift_variant&splice_region_variant	chr1:189954308	Dock1	shared	INDEL
chr1_189954312_A_AT	frameshift_variant	chr1:189954312	Dock1	shared	INDEL
chr1_195611118_CTCACAGTCATG_C	frameshift_variant	chr1:195611118	Olr308	shared	INDEL
chr1_195611540_G_GT	frameshift_variant	chr1:195611540	Olr308	shared	INDEL
chr1_196221620_GA_G	frameshift_variant	chr1:196221620	Ano9	shared	INDEL
chr1_196507450_T_TGA	frameshift_variant	chr1:196507450	Gatd1	shared	INDEL
chr1_196813334_G_GTACCA	frameshift_variant&splice_region_variant	chr1:196813334	Muc2	shared	INDEL
chr1_196813335_C_CATTT	frameshift_variant&splice_region_variant	chr1:196813335	Muc2	shared	INDEL
chr1_199561302_GGT_G	splice_donor_variant&intron_variant	chr1:199561302	Shank2	shared	INDEL
chr1_2007037_CAT_C	frameshift_variant&start_lost	chr1:2007037	Raet1d	shared	INDEL
chr1_200821057_GC_G	splice_acceptor_variant&splice_donor_variant&intron_variant	chr1:200821057	Lrp5	shared	INDEL
chr1_203277475_A_AT	frameshift_variant&splice_region_variant	chr1:203277475	Capn1	shared	INDEL
chr1_203277479_G_GA	frameshift_variant&stop_lost	chr1:203277479	Capn1	shared	INDEL
chr1_203277748_G_GA	frameshift_variant&splice_region_variant	chr1:203277748	Capn1	shared	INDEL
chr1_203277750_C_CA	frameshift_variant&splice_region_variant	chr1:203277750	Capn1	shared	INDEL
chr1_207893848_G_GCT	frameshift_variant	chr1:207893848	Ms4a12	shared	INDEL
chr1_210344125_TC_T	frameshift_variant	chr1:210344125	Olr357	shared	INDEL
chr12_12031035_CAG_C	frameshift_variant	chr12:12031035	Radil	shared	INDEL
chr12_17071641_GC_G	splice_acceptor_variant&splice_donor_variant&intron_variant	chr12:17071641	Mblac1	shared	INDEL
chr12_17071650_GC_G	splice_acceptor_variant&splice_donor_variant&intron_variant	chr12:17071650	Mblac1	shared	INDEL
chr12_17071989_GC_G	frameshift_variant	chr12:17071989	Mblac1	shared	INDEL
chr12_17071994_TC_T	frameshift_variant	chr12:17071994	Mblac1	shared	INDEL
chr12_17127744_T_TCATG	frameshift_variant&splice_region_variant	chr12:17127744	LOC680825	shared	INDEL
chr12_19498027_AGGGCT_A	frameshift_variant&stop_lost&splice_region_variant	chr12:19498027	LOC120095957	shared	INDEL
chr12_19532613_GT_G	frameshift_variant	chr12:19532613	Muc3	shared	INDEL
chr12_19532658_GA_G	frameshift_variant	chr12:19532658	Muc3	shared	INDEL
chr12_19757432_CACCGTAGA_C	splice_donor_variant&splice_region_variant&intron_variant&non_coding_transcript_exon_variant	chr12:19757432	LOC100910802	shared	INDEL
chr12_26876999_C_CTG	frameshift_variant	chr12:26876999	Cct6a	shared	INDEL
chr12_29950843_AGGTT_A	splice_donor_variant&splice_region_variant&intron_variant&non_coding_transcript_exon_variant	chr12:29950843	LOC108352445	shared	INDEL
chr12_30388611_G_GGTTT	splice_donor_variant&intron_variant	chr12:30388611	LOC108352502	shared	INDEL
chr12_31642095_GA_G	splice_acceptor_variant&splice_donor_variant&intron_variant	chr12:31642095	Rflna	shared	INDEL
chr1_234164492_CT_C	frameshift_variant	chr1:234164492	Pcgf5	shared	INDEL
chr12_35626814_CT_C	frameshift_variant	chr12:35626814	Oas1i	shared	INDEL
chr1_23761717_A_AAATT	frameshift_variant&stop_gained	chr1:23761717	Clvs2	shared	INDEL
chr1_23761720_A_AT	frameshift_variant	chr1:23761720	Clvs2	shared	INDEL
chr1_239566450_AG_A	frameshift_variant	chr1:239566450	Cc2d2b	shared	INDEL
chr1_239895087_AG_A	frameshift_variant	chr1:239895087	Opalin	shared	INDEL
chr12_41828004_GC_G	frameshift_variant	chr12:41828004	Ankrd13a	shared	INDEL
chr1_241989948_AT_A	frameshift_variant	chr1:241989948	Hpse2	shared	INDEL
chr1_243401800_GCTGCT_G	frameshift_variant	chr1:243401800	Sec31b	shared	INDEL
chr1_243401806_GCCAT_G	frameshift_variant	chr1:243401806	Sec31b	shared	INDEL
chr12_4420625_C_CTT	frameshift_variant	chr12:4420625	LOC102548389	shared	INDEL
chr12_4420629_AT_A	frameshift_variant	chr12:4420629	LOC102548389	shared	INDEL
chr12_45218503_G_GCTGC	frameshift_variant	chr12:45218503	Mn1	shared	INDEL
chr12_45218504_T_TGC	frameshift_variant	chr12:45218504	Mn1	shared	INDEL
chr12_45829024_G_GGCTAT	frameshift_variant	chr12:45829024	Hscb	shared	INDEL
chr1_246122617_AC_A	frameshift_variant	chr1:246122617	Neurl1	shared	INDEL
chr12_46576906_T_TC	frameshift_variant	chr12:46576906	Gtpbp6	shared	INDEL
chr1_246631675_CA_C	frameshift_variant	chr1:246631675	Cfap43	shared	INDEL
chr13_103187766_GT_G	frameshift_variant	chr13:103187766	Ints7	shared	INDEL
chr13_103187769_CT_C	splice_acceptor_variant&splice_donor_variant&intron_variant	chr13:103187769	Ints7	shared	INDEL
chr13_103189728_A_AT	frameshift_variant	chr13:103189728	Ints7	shared	INDEL
chr13_103189733_AT_A	frameshift_variant	chr13:103189733	Ints7	shared	INDEL
chr13_103200364_AG_A	frameshift_variant	chr13:103200364	Ints7	shared	INDEL
chr13_10859716_CAG_C	frameshift_variant	chr13:10859716	LOC100912998	shared	INDEL
chr13_19522554_CG_C	frameshift_variant	chr13:19522554	LOC103691625	shared	INDEL
chr13_25624218_A_AT	frameshift_variant	chr13:25624218	LOC108353429	shared	INDEL
chr13_25624463_CG_C	frameshift_variant	chr13:25624463	LOC108353429	shared	INDEL
chr13_26090333_AT_A	frameshift_variant	chr13:26090333	RGD1560523	shared	INDEL
chr13_27999150_G_GTT	frameshift_variant	chr13:27999150	Cdh19	shared	INDEL
chr13_27999288_G_GT	frameshift_variant	chr13:27999288	Cdh19	shared	INDEL
chr13_28357764_T_TG	frameshift_variant	chr13:28357764	LOC108352638	shared	INDEL
chr13_45642147_CA_C	frameshift_variant&start_lost	chr13:45642147	Chi3l1	shared	INDEL
chr13_51050128_TC_T	frameshift_variant	chr13:51050128	Zbtb41	shared	INDEL
chr13_51062696_TG_T	frameshift_variant	chr13:51062696	Zbtb41	shared	INDEL
chr13_63084141_A_AT	frameshift_variant&start_lost	chr13:63084141	Hmcn1	shared	INDEL
chr13_71518306_GA_G	frameshift_variant&splice_region_variant	chr13:71518306	Cop1	shared	INDEL
chr13_71518308_CA_C	splice_acceptor_variant&splice_donor_variant&intron_variant	chr13:71518308	Cop1	shared	INDEL
chr13_71521965_TA_T	splice_acceptor_variant&splice_donor_variant&intron_variant	chr13:71521965	Cop1	shared	INDEL
chr13_75225048_CTT_C	frameshift_variant	chr13:75225048	Fmo2	shared	INDEL
chr13_78580187_A_AT	splice_acceptor_variant&intron_variant	chr13:78580187	Ildr2	shared	INDEL
chr13_79509734_TC_T	frameshift_variant&stop_lost	chr13:79509734	LOC108352568	shared	INDEL
chr13_86116332_GGCTGTGCA_G	frameshift_variant	chr13:86116332	Olr1590	shared	INDEL
chr13_86394356_T_TA	frameshift_variant	chr13:86394356	Olr1602	shared	INDEL
chr13_92455965_GC_G	splice_acceptor_variant&splice_donor_variant&intron_variant	chr13:92455965	Acbd3	shared	INDEL
chr14_1877997_AC_A	frameshift_variant	chr14:1877997	LOC108352688	shared	INDEL
chr14_21080248_A_ATT	splice_donor_variant&intron_variant	chr14:21080248	RGD1565664	shared	INDEL
chr14_2561217_GTCC_G	splice_acceptor_variant&splice_region_variant&intron_variant&non_coding_transcript_exon_variant	chr14:2561217	LOC120096551	shared	INDEL
chr14_35802189_G_GTCCAC	frameshift_variant	chr14:35802189	LOC102550273	shared	INDEL
chr14_44791674_TAC_T	frameshift_variant	chr14:44791674	LOC498369	shared	INDEL
chr14_4554540_CAG_C	frameshift_variant	chr14:4554540	Abcg3l4	shared	INDEL
chr14_50876866_CCTTG_C	frameshift_variant	chr14:50876866	LOC120096514	shared	INDEL
chr14_5107431_TG_T	frameshift_variant	chr14:5107431	LOC102555488	shared	INDEL
chr1_46607593_AC_A	frameshift_variant	chr1:46607593	Synj2	shared	INDEL
chr1_46607593_AC_A	splice_acceptor_variant&splice_donor_variant&intron_variant	chr1:46607593	Synj2	shared	INDEL
chr14_76633208_C_CTTTTAAAA	frameshift_variant&stop_gained	chr14:76633208	Poln	shared	INDEL
chr14_888003_GT_G	frameshift_variant	chr14:888003	Vom2r72	shared	INDEL
chr1_49214695_A_AC	splice_donor_variant&intron_variant	chr1:49214695	LOC120100100	shared	INDEL
chr14_95032602_AGGTGGCTAAAACTCTGT_A	splice_donor_variant&splice_region_variant&intron_variant&non_coding_transcript_exon_variant	chr14:95032602	LOC102548772	shared	INDEL
chr14_96089663_T_TG	frameshift_variant	chr14:96089663	LOC120096523	shared	INDEL
chr15_10580348_TC_T	frameshift_variant	chr15:10580348	LOC103693313	shared	INDEL
chr15_16398931_C_CA	frameshift_variant	chr15:16398931	Cfap20dc	shared	INDEL
chr1_52632016_T_TA	frameshift_variant&start_lost	chr1:52632016	Rps6ka2	shared	INDEL
chr15_27921767_TCTC_T	splice_donor_variant&splice_region_variant&intron_variant	chr15:27921767	Lrp10	shared	INDEL
chr15_28086287_CTTTTTTTTTTTTT_C	splice_donor_variant&splice_region_variant&intron_variant	chr15:28086287	Psmb11	shared	INDEL
chr15_39004159_AC_A	frameshift_variant	chr15:39004159	Kif13b	shared	INDEL
chr15_39421848_CT_C	splice_acceptor_variant&splice_donor_variant&intron_variant	chr15:39421848	Fzd3	shared	INDEL
chr1_54876495_CA_C	frameshift_variant	chr1:54876495	Vom2r9	shared	INDEL
chr15_49641599_TGTAA_T	splice_donor_variant&splice_region_variant&intron_variant	chr15:49641599	LOC120097038	shared	INDEL
chr1_56661911_CT_C	frameshift_variant	chr1:56661911	LOC108349526	shared	INDEL
chr15_97308922_C_CTTCAGAA	frameshift_variant	chr15:97308922	LOC120097085	shared	INDEL
chr15_98753670_C_CT	splice_acceptor_variant&intron_variant	chr15:98753670	Dock9	shared	INDEL
chr1_60065165_AC_A	frameshift_variant	chr1:60065165	Vom1r10	shared	INDEL
chr16_11551808_A_AC	splice_donor_variant&intron_variant	chr16:11551808	LOC100362043	shared	INDEL
chr16_13657807_A_AG	frameshift_variant&splice_region_variant	chr16:13657807	LOC120097440	shared	INDEL
chr16_14076193_T_TA	frameshift_variant	chr16:14076193	LOC683469	shared	INDEL
chr16_17109670_TGA_T	frameshift_variant	chr16:17109670	LOC120097436	shared	INDEL
chr1_61790114_T_TTC	frameshift_variant	chr1:61790114	LOC120100076	shared	INDEL
chr1_61790583_G_GTGTT	frameshift_variant	chr1:61790583	LOC120100076	shared	INDEL
chr16_38406160_G_GA	frameshift_variant&splice_region_variant	chr16:38406160	Neil3	shared	INDEL
chr16_5587655_CT_C	frameshift_variant	chr16:5587655	LOC108348453	shared	INDEL
chr16_66470235_CA_C	frameshift_variant&start_lost	chr16:66470235	Letm2	shared	INDEL
chr16_7601379_G_GA	frameshift_variant	chr16:7601379	Ogdhl	shared	INDEL
chr1_69215044_AG_A	frameshift_variant	chr1:69215044	Ppp6r1	shared	INDEL
chr1_69215048_AGG_A	frameshift_variant	chr1:69215048	Ppp6r1	shared	INDEL
chr1_69215430_CA_C	splice_acceptor_variant&splice_donor_variant&intron_variant	chr1:69215430	Ppp6r1	shared	INDEL
chr1_69219823_CG_C	splice_acceptor_variant&splice_donor_variant&intron_variant	chr1:69219823	Tmem86b	shared	INDEL
chr17_16062924_TG_T	frameshift_variant	chr17:16062924	Ptpdc1	shared	INDEL
chr17_18059988_C_CTAAGA	splice_acceptor_variant&intron_variant	chr17:18059988	Cap2	shared	INDEL
chr17_21515128_TA_T	frameshift_variant	chr17:21515128	LOC120097840	shared	INDEL
chr17_23771438_GAAGT_G	frameshift_variant	chr17:23771438	C17h6orf52	shared	INDEL
chr1_72400938_AT_A	frameshift_variant	chr1:72400938	Vom1r47	shared	INDEL
chr17_31180742_G_GTC	frameshift_variant	chr17:31180742	Serpinb6e	shared	INDEL
chr17_31180744_A_AC	frameshift_variant	chr17:31180744	Serpinb6e	shared	INDEL
chr17_31327785_G_GC	frameshift_variant	chr17:31327785	Serpinb1b	shared	INDEL
chr17_31443112_A_AT	frameshift_variant	chr17:31443112	Serpinb9	shared	INDEL
chr17_45199218_TA_T	frameshift_variant	chr17:45199218	Gpr141	shared	INDEL
chr1_74946535_A_AT	splice_acceptor_variant&splice_donor_variant&intron_variant	chr1:74946535	Sult2a6	shared	INDEL
chr17_5101091_AC_A	frameshift_variant	chr17:5101091	RGD1559908	shared	INDEL
chr17_51365065_T_TTACTGTAAAAGAC	frameshift_variant	chr17:51365065	LOC100362339	shared	INDEL
chr1_7515807_AT_A	splice_donor_variant&intron_variant	chr1:7515807	Plagl1	shared	INDEL
chr1_7516448_AT_A	splice_acceptor_variant&intron_variant	chr1:7516448	Plagl1	shared	INDEL
chr17_57987118_G_GA	frameshift_variant	chr17:57987118	Anlnl1	shared	INDEL
chr1_76945385_CCT_C	frameshift_variant	chr1:76945385	C5ar2	shared	INDEL
chr17_74914310_AGGTG_A	splice_donor_variant&splice_region_variant&5_prime_UTR_variant&intron_variant	chr17:74914310	Rpp38	shared	INDEL
chr1_78028518_G_GA	frameshift_variant	chr1:78028518	LOC120098290	shared	INDEL
chr17_85355162_T_TA	frameshift_variant	chr17:85355162	Potec	shared	INDEL
chr17_85845135_C_CAGTCTTGG	frameshift_variant	chr17:85845135	LOC120097771	shared	INDEL
chr1_78898354_CA_C	frameshift_variant	chr1:78898354	Opa3	shared	INDEL
chr1_79652536_CGT_C	frameshift_variant	chr1:79652536	Zfp180	shared	INDEL
chr18_12015362_TC_T	frameshift_variant	chr18:12015362	LOC102551486	shared	INDEL
chr18_12443817_C_CAG	frameshift_variant	chr18:12443817	Garem1	shared	INDEL
chr18_12443818_G_GA	frameshift_variant	chr18:12443818	Garem1	shared	INDEL
chr18_12917630_TC_T	frameshift_variant	chr18:12917630	LOC102555023	shared	INDEL
chr1_81368702_A_AT	frameshift_variant	chr1:81368702	LOC100359930	shared	INDEL
chr18_15004408_GC_G	frameshift_variant	chr18:15004408	RGD1563861	shared	INDEL
chr18_1699584_G_GTGAGAAGAC	splice_donor_variant&intron_variant	chr18:1699584	Snrpd1	shared	INDEL
chr1_81796565_C_CAGG	splice_acceptor_variant&intron_variant	chr1:81796565	LOC103691092	shared	INDEL
chr18_23466245_AG_A	splice_acceptor_variant&splice_donor_variant&intron_variant	chr18:23466245	Wdr33	shared	INDEL
chr18_23510964_T_TG	splice_acceptor_variant&splice_donor_variant&intron_variant	chr18:23510964	Wdr33	shared	INDEL
chr18_23510970_C_CG	frameshift_variant&splice_region_variant	chr18:23510970	Wdr33	shared	INDEL
chr18_23518104_AG_A	splice_acceptor_variant&splice_donor_variant&intron_variant	chr18:23518104	Wdr33	shared	INDEL
chr18_23526231_GC_G	frameshift_variant	chr18:23526231	Wdr33	shared	INDEL
chr18_2483727_G_GACCAGCAGGTATCCATGGCAGA	frameshift_variant	chr18:2483727	LOC120098213	shared	INDEL
chr18_26217724_TGCAGCTTACCCTGGTAC_T	frameshift_variant&splice_donor_variant&splice_region_variant&intron_variant	chr18:26217724	Brd8	shared	INDEL
chr18_38523303_C_CTAAA	splice_acceptor_variant&intron_variant	chr18:38523303	LOC120098245	shared	INDEL
chr18_405692_C_CT	frameshift_variant	chr18:405692	LOC120098303	shared	INDEL
chr18_52338015_GT_G	splice_donor_variant&intron_variant	chr18:52338015	LOC120098192	shared	INDEL
chr1_85772703_G_GC	frameshift_variant	chr1:85772703	RGD1560986	shared	INDEL
chr1_85816345_TA_T	frameshift_variant&start_lost	chr1:85816345	U2af1l4	shared	INDEL
chr1_85816345_TA_T	frameshift_variant&start_lost&splice_region_variant	chr1:85816345	U2af1l4	shared	INDEL
chr18_58821330_TG_T	frameshift_variant&splice_region_variant	chr18:58821330	Alpk2	shared	INDEL
chr18_63756918_CG_C	frameshift_variant	chr18:63756918	Rab27b	shared	INDEL
chr18_67432227_CT_C	frameshift_variant	chr18:67432227	LOC103694271	shared	INDEL
chr1_86871048_A_AAG	frameshift_variant	chr1:86871048	Garre1	shared	INDEL
chr19_135823_CGTGT_C	splice_acceptor_variant&splice_donor_variant&disruptive_inframe_deletion&splice_region_variant&intron_variant	chr19:135823	Ces2a	shared	INDEL
chr19_169528_G_GA	frameshift_variant	chr19:169528	Ces2e	shared	INDEL
chr19_24754950_AC_A	splice_acceptor_variant&splice_donor_variant&intron_variant	chr19:24754950	Mgat4d	shared	INDEL
chr1_92752948_C_CT	frameshift_variant	chr1:92752948	LOC499136	shared	INDEL
chr1_92855261_TGGGTA_T	frameshift_variant	chr1:92855261	LOC690299	shared	INDEL
chr1_93258033_A_AT	frameshift_variant	chr1:93258033	Vom2r37	shared	INDEL
chr19_32910880_ATGCGGCT_A	frameshift_variant	chr19:32910880	LOC108348882	shared	INDEL
chr19_32967515_G_GTGAGTACACA	splice_donor_variant&intron_variant	chr19:32967515	LOC102548129	shared	INDEL
chr19_33252449_CCTAGA_C	frameshift_variant	chr19:33252449	Plekhg4	shared	INDEL
chr19_33582413_A_AC	frameshift_variant	chr19:33582413	Carmil2	shared	INDEL
chr19_33737484_C_CTT	frameshift_variant	chr19:33737484	Cenpt	shared	INDEL
chr19_33889561_A_ACAGCG	frameshift_variant	chr19:33889561	Dpep2	shared	INDEL
chr19_39656067_G_GA	splice_donor_variant&intron_variant	chr19:39656067	Ctrb1	shared	INDEL
chr19_45316388_TCCCTAAC_T	frameshift_variant	chr19:45316388	LOC120098619	shared	INDEL
chr19_51701818_TC_T	frameshift_variant	chr19:51701818	LOC102546589	shared	INDEL
chr19_53972554_G_GC	frameshift_variant	chr19:53972554	Kcnk1	shared	INDEL
chr19_54439156_CATGTA_C	frameshift_variant	chr19:54439156	Tarbp1	shared	INDEL
chr19_54440528_AG_A	frameshift_variant	chr19:54440528	Tarbp1	shared	INDEL
chr1_99982907_TG_T	frameshift_variant	chr1:99982907	LOC102557182	shared	INDEL
chr20_16879920_CGCTG_C	frameshift_variant	chr20:16879920	LOC100364062	shared	INDEL
chr20_2644278_A_AC	frameshift_variant	chr20:2644278	RT1-N2	shared	INDEL
chr20_2774461_T_TG	frameshift_variant	chr20:2774461	RT1-T24-1	shared	INDEL
chr20_27962859_A_ACAGCAGCCCGTGG	frameshift_variant	chr20:27962859	LOC103694426	shared	INDEL
chr20_3074969_GA_G	frameshift_variant	chr20:3074969	Gtf2h4	shared	INDEL
chr20_3085781_TC_T	frameshift_variant	chr20:3085781	Vars2	shared	INDEL
chr20_3085784_TG_T	splice_acceptor_variant&splice_donor_variant&intron_variant	chr20:3085784	Vars2	shared	INDEL
chr20_34378604_CG_C	frameshift_variant	chr20:34378604	LOC120098907	shared	INDEL
chr20_3519950_GT_G	frameshift_variant	chr20:3519950	RT1-CE3	shared	INDEL
chr20_353776_G_GA	frameshift_variant	chr20:353776	Olr1680	shared	INDEL
chr20_3651432_C_CG	frameshift_variant	chr20:3651432	Aif1	shared	INDEL
chr20_3656797_C_CTCTGTGTGTTGTGTGTGTGTGTGTGTGTG	splice_acceptor_variant&intron_variant	chr20:3656797	E230034O05Rik	shared	INDEL
chr20_3745797_CA_C	frameshift_variant	chr20:3745797	Ly6g6e	shared	INDEL
chr20_3818320_GC_G	frameshift_variant	chr20:3818320	Vars1	shared	INDEL
chr20_3871629_CG_C	splice_acceptor_variant&splice_donor_variant&intron_variant	chr20:3871629	LOC108348108	shared	INDEL
chr20_4725515_TG_T	frameshift_variant	chr20:4725515	LOC120098895	shared	INDEL
chr20_4823141_AG_A	frameshift_variant	chr20:4823141	Rxrb	shared	INDEL
chr20_4938948_CTGAGGGAGGGAG_C	splice_acceptor_variant&splice_region_variant&intron_variant	chr20:4938948	Wdr46	shared	INDEL
chr20_54415346_C_CCT	frameshift_variant	chr20:54415346	LOC103694460	shared	INDEL
chr20_7221527_TCAGGGACCCATGACTA_T	splice_donor_variant&splice_region_variant&intron_variant	chr20:7221527	Cpne5	shared	INDEL
chr20_9603479_C_CATTTG	frameshift_variant&start_lost	chr20:9603479	Wdr4	shared	INDEL
chr20_9783770_GT_G	splice_acceptor_variant&splice_donor_variant&intron_variant	chr20:9783770	Cryaa	shared	INDEL
chr20_9785233_GT_G	frameshift_variant	chr20:9785233	Cryaa	shared	INDEL
chr2_105223006_T_TG	frameshift_variant	chr2:105223006	Htd2	shared	INDEL
chr2_107520630_A_AGG	frameshift_variant	chr2:107520630	LOC499584	shared	INDEL
chr2_107520631_A_AG	frameshift_variant	chr2:107520631	LOC499584	shared	INDEL
chr2_112597625_AG_A	frameshift_variant	chr2:112597625	Sec62	shared	INDEL
chr2_117501217_TG_T	frameshift_variant	chr2:117501217	LOC685894	shared	INDEL
chr2_148753738_G_GTTGA	frameshift_variant	chr2:148753738	LOC120100835	shared	INDEL
chr2_148753739_C_CT	frameshift_variant	chr2:148753739	LOC120100835	shared	INDEL
chr2_148773012_ATGGTT_A	frameshift_variant	chr2:148773012	LOC120100835	shared	INDEL
chr2_1489774_G_GGA	frameshift_variant&splice_region_variant	chr2:1489774	LOC120100635	shared	INDEL
chr2_1491764_GT_G	frameshift_variant	chr2:1491764	LOC120100635	shared	INDEL
chr2_160568902_GA_G	frameshift_variant&splice_region_variant	chr2:160568902	LOC108350036	shared	INDEL
chr2_175665099_C_CT	frameshift_variant	chr2:175665099	Nup210l	shared	INDEL
chr2_178598036_GA_G	frameshift_variant	chr2:178598036	LOC120100589	shared	INDEL
chr2_178637928_CAG_C	frameshift_variant	chr2:178637928	Lce1m	shared	INDEL
chr2_178637931_CA_C	frameshift_variant	chr2:178637931	Lce1m	shared	INDEL
chr2_186686479_C_CACACACAA	frameshift_variant	chr2:186686479	Tbx15	shared	INDEL
chr2_191102804_C_CG	frameshift_variant	chr2:191102804	Syt6	shared	INDEL
chr2_192937583_T_TCCTCGGGAGAGGGA	frameshift_variant	chr2:192937583	LOC120100907	shared	INDEL
chr2_192937930_C_CGCGCGGG	frameshift_variant	chr2:192937930	LOC120100907	shared	INDEL
chr2_210249413_GT_G	frameshift_variant	chr2:210249413	Abca4	shared	INDEL
chr2_210249418_A_AC	frameshift_variant	chr2:210249418	Abca4	shared	INDEL
chr2_218451772_A_ACTCTG	frameshift_variant&splice_region_variant	chr2:218451772	Pla2g12a	shared	INDEL
chr2_218451772_A_ACTCTG	splice_acceptor_variant&intron_variant	chr2:218451772	Pla2g12a	shared	INDEL
chr2_218577301_CT_C	splice_acceptor_variant&intron_variant	chr2:218577301	Sec24b	shared	INDEL
chr2_219700341_T_TACAGCATGTGTACTGCACATGTGTACTGCACAGCGTGTGTACTGCACATGTGTACTGC	frameshift_variant	chr2:219700341	LOC103691708	shared	INDEL
chr2_219700483_GCA_G	frameshift_variant	chr2:219700483	LOC103691708	shared	INDEL
chr2_223654893_C_CTCCTCAGTGAGGTAACGTCATACAGTCCAGAGTGTCTGTCTG	splice_donor_variant&intron_variant	chr2:223654893	Cenpe	shared	INDEL
chr2_223792580_CA_C	splice_acceptor_variant&splice_donor_variant&intron_variant	chr2:223792580	Slc9b1	shared	INDEL
chr2_223792651_CT_C	frameshift_variant	chr2:223792651	Slc9b1	shared	INDEL
chr2_223853727_AG_A	frameshift_variant&splice_region_variant	chr2:223853727	Cisd2	shared	INDEL
chr2_235503332_C_CT	splice_acceptor_variant&intron_variant	chr2:235503332	Uox	shared	INDEL
chr2_237762296_TGCTTGATACACAGTATCAATATCACTCATATTCCTCACCTAATGGTTATC_T	splice_acceptor_variant&splice_region_variant&intron_variant&non_coding_transcript_exon_variant	chr2:237762296	LOC120101103	shared	INDEL
chr2_243825050_C_CCTAA	frameshift_variant	chr2:243825050	Tnni3k	shared	INDEL
chr2_25418052_C_CA	frameshift_variant	chr2:25418052	LOC685256	shared	INDEL
chr2_25686837_AG_A	frameshift_variant&splice_region_variant	chr2:25686837	Ap3b1	shared	INDEL
chr2_25686841_AT_A	splice_acceptor_variant&splice_donor_variant&intron_variant	chr2:25686841	Ap3b1	shared	INDEL
chr2_25701426_GA_G	frameshift_variant	chr2:25701426	Ap3b1	shared	INDEL
chr2_39378665_CCCCG_C	splice_acceptor_variant&splice_donor_variant&conservative_inframe_deletion&splice_region_variant&intron_variant	chr2:39378665	Zswim6	shared	INDEL
chr2_39720606_C_CCAAGA	frameshift_variant	chr2:39720606	RGD1560076	shared	INDEL
chr2_49032013_T_TC	frameshift_variant	chr2:49032013	LOC102557105	shared	INDEL
chr2_49035152_TG_T	frameshift_variant	chr2:49035152	LOC102557105	shared	INDEL
chr2_5382033_CA_C	frameshift_variant&stop_lost	chr2:5382033	Rhobtb3	shared	INDEL
chr2_54111027_AG_A	frameshift_variant	chr2:54111027	C7	shared	INDEL
chr2_54125147_GA_G	frameshift_variant	chr2:54125147	C7	shared	INDEL
chr2_57172241_C_CA	frameshift_variant	chr2:57172241	Wdr70	shared	INDEL
chr2_57208304_A_AG	frameshift_variant	chr2:57208304	Nup155	shared	INDEL
chr2_57208313_TA_T	frameshift_variant&stop_lost	chr2:57208313	Nup155	shared	INDEL
chr2_57222622_GC_G	splice_acceptor_variant&splice_donor_variant&intron_variant	chr2:57222622	Nup155	shared	INDEL
chr2_57223744_GC_G	frameshift_variant	chr2:57223744	Nup155	shared	INDEL
chr2_58350008_CA_C	frameshift_variant	chr2:58350008	Ugt3a2	shared	INDEL
chr2_65896036_A_ATGGGCAGCATC	frameshift_variant	chr2:65896036	RGD1564125	shared	INDEL
chr2_65896038_G_GC	frameshift_variant	chr2:65896038	RGD1564125	shared	INDEL
chr2_66361852_AC_A	frameshift_variant	chr2:66361852	Cdh9	shared	INDEL
chr3_10140255_GA_G	frameshift_variant	chr3:10140255	LOC120101431	shared	INDEL
chr3_107971781_A_ATTTTTTTTTCT	frameshift_variant	chr3:107971781	Ccndbp1	shared	INDEL
chr3_108048669_G_GT	frameshift_variant	chr3:108048669	LOC120093166	shared	INDEL
chr3_114170614_AG_A	frameshift_variant	chr3:114170614	LOC100363112	shared	INDEL
chr3_114287669_C_CT	frameshift_variant	chr3:114287669	LOC120101654	shared	INDEL
chr3_114287676_C_CT	frameshift_variant	chr3:114287676	LOC120101654	shared	INDEL
chr3_118672523_TA_T	frameshift_variant	chr3:118672523	RGD1564425	shared	INDEL
chr3_13449529_C_CAGTGGCTTTGACCGCGGCCACTTGGCGGCCGCCGCCA	frameshift_variant&stop_gained	chr3:13449529	Endog	shared	INDEL
chr3_136324855_GAGTC_G	frameshift_variant&splice_region_variant	chr3:136324855	LOC689081	shared	INDEL
chr3_140040406_A_ACGCCGC	start_lost&conservative_inframe_insertion	chr3:140040406	Fkbp1a	shared	INDEL
chr3_142806801_ATC_A	frameshift_variant	chr3:142806801	LOC120101703	shared	INDEL
chr3_145061089_CA_C	frameshift_variant	chr3:145061089	Aar2	shared	INDEL
chr3_147032006_ACT_A	frameshift_variant	chr3:147032006	Snhg11	shared	INDEL
chr3_16258837_ATGGTTTG_A	frameshift_variant	chr3:16258837	Lrsam1	shared	INDEL
chr3_165098609_TC_T	frameshift_variant	chr3:165098609	LOC102551000	shared	INDEL
chr3_19419166_A_ATGAGTAGCTC	frameshift_variant&stop_gained	chr3:19419166	Morn5	shared	INDEL
chr3_19872134_A_AT	frameshift_variant	chr3:19872134	Olr399	shared	INDEL
chr3_20457304_TA_T	frameshift_variant	chr3:20457304	Olr417	shared	INDEL
chr3_32091327_TG_T	frameshift_variant	chr3:32091327	LOC690840	shared	INDEL
chr3_36395804_G_GT	splice_acceptor_variant&splice_donor_variant&intron_variant	chr3:36395804	Rbm43	shared	INDEL
chr3_53567640_AT_A	frameshift_variant	chr3:53567640	RGD1564400	shared	INDEL
chr3_71137802_CT_C	frameshift_variant	chr3:71137802	Olr479	shared	INDEL
chr3_71450097_G_GT	frameshift_variant	chr3:71450097	Olr500	shared	INDEL
chr3_71450987_T_TG	frameshift_variant	chr3:71450987	Olr500	shared	INDEL
chr3_71469359_A_AACATATTTTACATATATTT	frameshift_variant	chr3:71469359	Olr502	shared	INDEL
chr3_71493793_AG_A	frameshift_variant	chr3:71493793	Olr505	shared	INDEL
chr3_73087961_GA_G	frameshift_variant	chr3:73087961	Olr578	shared	INDEL
chr3_73511173_G_GA	frameshift_variant	chr3:73511173	LOC686677	shared	INDEL
chr3_73566394_C_CA	frameshift_variant	chr3:73566394	Olr606	shared	INDEL
chr3_74073144_AC_A	frameshift_variant	chr3:74073144	Olr634	shared	INDEL
chr3_74147812_ACCAC_A	frameshift_variant	chr3:74147812	Olr636	shared	INDEL
chr3_74222260_TC_T	frameshift_variant	chr3:74222260	Olr640	shared	INDEL
chr3_74323679_TAA_T	frameshift_variant	chr3:74323679	Olr646	shared	INDEL
chr3_75947276_CT_C	frameshift_variant	chr3:75947276	Olr724	shared	INDEL
chr3_76019594_CA_C	frameshift_variant	chr3:76019594	Olr727	shared	INDEL
chr3_76884151_GGTAA_G	splice_donor_variant&splice_region_variant&intron_variant	chr3:76884151	Kbtbd4	shared	INDEL
chr3_77617956_A_AGCTGGGT	frameshift_variant&splice_region_variant	chr3:77617956	Znf408	shared	INDEL
chr3_77620735_G_GC	frameshift_variant&splice_region_variant	chr3:77620735	Znf408	shared	INDEL
chr3_79806923_AT_A	frameshift_variant	chr3:79806923	Accs	shared	INDEL
chr3_8034097_CAGGT_C	splice_donor_variant&5_prime_UTR_variant&intron_variant	chr3:8034097	Fam166a	shared	INDEL
chr3_8541085_GGTCCTTCCCT_G	frameshift_variant&splice_acceptor_variant&splice_region_variant&intron_variant	chr3:8541085	Lcn3	shared	INDEL
chr3_8541085_GGTCCTTCCCT_G	splice_acceptor_variant&splice_region_variant&intron_variant&non_coding_transcript_exon_variant	chr3:8541085	Lcn3	shared	INDEL
chr3_98596207_GA_G	frameshift_variant	chr3:98596207	Olr783	shared	INDEL
chr3_98642246_GC_G	frameshift_variant	chr3:98642246	Olr786	shared	INDEL
chr3_98739045_A_AT	splice_acceptor_variant&splice_donor_variant&intron_variant	chr3:98739045	Olr789	shared	INDEL
chr3_98739061_T_TC	splice_acceptor_variant&splice_donor_variant&intron_variant	chr3:98739061	Olr789	shared	INDEL
chr3_98739064_A_AG	splice_acceptor_variant&splice_donor_variant&intron_variant	chr3:98739064	Olr789	shared	INDEL
chr3_98739081_A_AC	splice_acceptor_variant&splice_donor_variant&intron_variant	chr3:98739081	Olr789	shared	INDEL
chr3_98739153_A_AT	splice_acceptor_variant&splice_donor_variant&intron_variant	chr3:98739153	Olr789	shared	INDEL
chr3_98739217_A_AC	splice_acceptor_variant&splice_donor_variant&intron_variant	chr3:98739217	Olr789	shared	INDEL
chr3_98739300_GC_G	splice_acceptor_variant&splice_donor_variant&intron_variant	chr3:98739300	Olr789	shared	INDEL
chr3_98739330_A_AT	splice_acceptor_variant&splice_donor_variant&intron_variant	chr3:98739330	Olr789	shared	INDEL
chr3_98739547_C_CT	splice_acceptor_variant&splice_donor_variant&intron_variant	chr3:98739547	Olr789	shared	INDEL
chr3_99654535_TA_T	frameshift_variant&stop_lost	chr3:99654535	Ryr3	shared	INDEL
chr3_99654538_G_GT	frameshift_variant	chr3:99654538	Ryr3	shared	INDEL
chr3_99655278_AG_A	frameshift_variant&splice_region_variant	chr3:99655278	Ryr3	shared	INDEL
chr3_99655281_AG_A	splice_acceptor_variant&splice_donor_variant&intron_variant	chr3:99655281	Ryr3	shared	INDEL
chr3_99696167_AC_A	frameshift_variant	chr3:99696167	Ryr3	shared	INDEL
chr4_10184670_GT_G	frameshift_variant	chr4:10184670	Prkag2	shared	INDEL
chr4_103776670_TA_T	frameshift_variant	chr4:103776670	Reep1	shared	INDEL
chr4_126999559_ACAGTTTCCTGTGCT_A	splice_acceptor_variant&splice_region_variant&intron_variant&non_coding_transcript_exon_variant	chr4:126999559	LOC120102171	shared	INDEL
chr4_13434547_G_GTAAT	splice_donor_variant&intron_variant	chr4:13434547	Fbxl13	shared	INDEL
chr4_146338641_G_GA	frameshift_variant	chr4:146338641	Lhfpl4	shared	INDEL
chr4_146338647_AAG_A	frameshift_variant&splice_region_variant	chr4:146338647	Lhfpl4	shared	INDEL
chr4_146338941_TC_T	frameshift_variant	chr4:146338941	Lhfpl4	shared	INDEL
chr4_149778712_CA_C	frameshift_variant	chr4:149778712	Olr829	shared	INDEL
chr4_157344440_ACT_A	frameshift_variant	chr4:157344440	Zfp42l	shared	INDEL
chr4_166252701_GA_G	frameshift_variant	chr4:166252701	Tas2r110	shared	INDEL
chr4_178173199_A_AG	frameshift_variant	chr4:178173199	Cfap94	shared	INDEL
chr4_21026181_C_CAG	frameshift_variant	chr4:21026181	LOC120102216	shared	INDEL
chr4_21026635_C_CA	frameshift_variant	chr4:21026635	LOC120102216	shared	INDEL
chr4_40119558_C_CTAGTT	splice_acceptor_variant&intron_variant	chr4:40119558	LOC120102235	shared	INDEL
chr4_43957414_TGCTTCTTGGAGGTG_T	frameshift_variant	chr4:43957414	Rbmxl1b	shared	INDEL
chr4_43957430_AG_A	frameshift_variant	chr4:43957430	Rbmxl1b	shared	INDEL
chr4_63512744_G_GT	frameshift_variant&splice_region_variant	chr4:63512744	Agbl3	shared	INDEL
chr4_70205490_CT_C	frameshift_variant	chr4:70205490	Prss3	shared	INDEL
chr4_71942679_AT_A	frameshift_variant	chr4:71942679	Olr816	shared	INDEL
chr4_77642828_GAT_G	frameshift_variant	chr4:77642828	Gimap4	shared	INDEL
chr4_80603780_AC_A	frameshift_variant	chr4:80603780	RGD1561341	shared	INDEL
chr4_80909924_C_CAA	frameshift_variant	chr4:80909924	LOC120102517	shared	INDEL
chr4_81280171_C_CGGA	splice_donor_variant&intron_variant	chr4:81280171	LOC120102276	shared	INDEL
chr4_81682572_CTGCACGTAAGT_C	frameshift_variant&splice_donor_variant&splice_region_variant&intron_variant	chr4:81682572	LOC685406	shared	INDEL
chr4_81843385_G_GTTTGT	splice_donor_variant&intron_variant	chr4:81843385	Tax1bp1	shared	INDEL
chr4_81861723_C_CGAACTCGCTGAGCTAGAGGACAGTTACAGTGTAAGTTCAGAGAATGTAAGACTG	splice_donor_variant&intron_variant	chr4:81861723	Tax1bp1	shared	INDEL
chr4_86236262_GA_G	frameshift_variant	chr4:86236262	Vom1r65	shared	INDEL
chr4_86448130_A_ATCAG	frameshift_variant	chr4:86448130	Vom1r70	shared	INDEL
chr4_95251797_C_CAGCAGCAGAAACATCCTA	start_lost&conservative_inframe_insertion	chr4:95251797	RSA-14-44	shared	INDEL
chr4_9655439_A_AC	frameshift_variant&start_lost	chr4:9655439	Kmt2c	shared	INDEL
chr4_9949464_C_CA	frameshift_variant	chr4:9949464	LOC120102456	shared	INDEL
chr4_9949694_A_ATCACC	frameshift_variant&stop_gained	chr4:9949694	LOC120102456	shared	INDEL
chr5_103874566_AG_A	frameshift_variant	chr5:103874566	Mtap	shared	INDEL
chr5_130602493_T_TC	frameshift_variant	chr5:130602493	Btbd19	shared	INDEL
chr5_131904180_AG_A	frameshift_variant	chr5:131904180	Szt2	shared	INDEL
chr5_132127137_C_CT	frameshift_variant	chr5:132127137	LOC120102963	shared	INDEL
chr5_132216844_C_CCT	frameshift_variant	chr5:132216844	Olr857	shared	INDEL
chr5_134578661_AGCCAGGT_A	frameshift_variant	chr5:134578661	LOC680700	shared	INDEL
chr5_134579182_G_GCTTGA	frameshift_variant	chr5:134579182	LOC680700	shared	INDEL
chr5_134787733_C_CT	frameshift_variant	chr5:134787733	LOC120102971	shared	INDEL
chr5_135411250_GCTAA_G	frameshift_variant&stop_lost	chr5:135411250	Bmp8b	shared	INDEL
chr5_150409272_TTTTA_T	frameshift_variant	chr5:150409272	Eif4g3	shared	INDEL
chr5_152242151_A_AC	frameshift_variant	chr5:152242151	LOC120103106	shared	INDEL
chr5_153030067_AC_A	splice_donor_variant&intron_variant	chr5:153030067	Padi6	shared	INDEL
chr5_162602581_G_GC	frameshift_variant	chr5:162602581	Plekhg5	shared	INDEL
chr5_162966431_G_GA	frameshift_variant	chr5:162966431	LOC500594	shared	INDEL
chr5_166518653_CT_C	frameshift_variant	chr5:166518653	Scnn1d	shared	INDEL
chr5_24295535_CAAAAAAAAAAAAAAA_C	bidirectional_gene_fusion	chr5:24295535	Ccne2&Ints8	shared	INDEL
chr5_38642768_A_AT	frameshift_variant	chr5:38642768	LOC103695246	shared	INDEL
chr5_5465058_ATT_A	frameshift_variant	chr5:5465058	Rbpjl2	shared	INDEL
chr5_5465109_GA_G	frameshift_variant	chr5:5465109	Rbpjl2	shared	INDEL
chr5_5466151_CG_C	frameshift_variant	chr5:5466151	Rbpjl2	shared	INDEL
chr5_5466240_CAT_C	frameshift_variant	chr5:5466240	Rbpjl2	shared	INDEL
chr5_5466374_CTTTT_C	frameshift_variant&stop_lost	chr5:5466374	Rbpjl2	shared	INDEL
chr5_63753950_AGCCGGTCCATG_A	frameshift_variant	chr5:63753950	Acnat2	shared	INDEL
chr5_76829308_CTTTTTTTTTTTTT_C	splice_acceptor_variant&splice_region_variant&intron_variant	chr5:76829308	Whrn	shared	INDEL
chr5_84281449_A_AG	frameshift_variant	chr5:84281449	LOC683573	shared	INDEL
chr5_85442630_T_TG	frameshift_variant	chr5:85442630	LOC108351095	shared	INDEL
chr5_9074666_A_AATTT	frameshift_variant&stop_lost	chr5:9074666	Arfgef1	shared	INDEL
chr5_90985484_CA_C	splice_acceptor_variant&intron_variant	chr5:90985484	LOC120103065	shared	INDEL
chr5_95362222_C_CG	frameshift_variant&splice_region_variant	chr5:95362222	Lurap1l	shared	INDEL
chr5_95362226_A_AG	frameshift_variant	chr5:95362226	Lurap1l	shared	INDEL
chr5_95561107_AC_A	frameshift_variant	chr5:95561107	LOC120102902	shared	INDEL
chr5_98269763_C_CG	frameshift_variant	chr5:98269763	LOC120102904	shared	INDEL
chr6_10002039_C_CA	frameshift_variant	chr6:10002039	Dync2li1	shared	INDEL
chr6_104080567_T_TAGAGCAGCACAGCA	frameshift_variant	chr6:104080567	Bbof1	shared	INDEL
chr6_104249017_T_TGAAAG	frameshift_variant	chr6:104249017	Abcd4	shared	INDEL
chr6_105796457_TG_T	frameshift_variant	chr6:105796457	Ift43	shared	INDEL
chr6_105796490_A_AT	frameshift_variant&stop_gained	chr6:105796490	Ift43	shared	INDEL
chr6_118981202_AAAGT_A	splice_donor_variant&splice_region_variant&intron_variant&non_coding_transcript_exon_variant	chr6:118981202	LOC108351290	shared	INDEL
chr6_123005735_G_GGTGCTGTCCCCAGGCATGCTACTAAGGTGGAAACACTTGCTGCAGAATAGGTAATCAGGATGTCTTGTGGTGTTCAATCTCA	frameshift_variant&stop_gained	chr6:123005735	Serpina4	shared	INDEL
chr6_127090411_C_CT	splice_acceptor_variant&intron_variant	chr6:127090411	Ccnk	shared	INDEL
chr6_131112717_TGTCCACACTCTTCTCCTGCAGGTGGCCTTATGTGTGC_T	frameshift_variant	chr6:131112717	Tdrd9	shared	INDEL
chr6_131796475_G_GTA	splice_donor_variant&intron_variant	chr6:131796475	Cep170b	shared	INDEL
chr6_133784359_T_TA	frameshift_variant&splice_region_variant	chr6:133784359	LOC120103436	shared	INDEL
chr6_135732946_AG_A	frameshift_variant	chr6:135732946	LOC108351379	shared	INDEL
chr6_13974648_G_GT	frameshift_variant	chr6:13974648	Thumpd2	shared	INDEL
chr6_23663124_CA_C	frameshift_variant&splice_region_variant	chr6:23663124	Clip4	shared	INDEL
chr6_41340914_G_GGCTGAGGTAGGTC	frameshift_variant&stop_gained	chr6:41340914	Rrm2	shared	INDEL
chr6_56505574_A_AT	frameshift_variant	chr6:56505574	Smarce1l	shared	INDEL
chr6_56637022_A_AG	frameshift_variant	chr6:56637022	LOC120103419	shared	INDEL
chr6_56637565_G_GCAAGTAAGGGGGAGCACTGTAAGTAAGGAGGAGCACTA	frameshift_variant	chr6:56637565	LOC120103419	shared	INDEL
chr6_7617414_G_GC	frameshift_variant	chr6:7617414	Pigf	shared	INDEL
chr6_7617431_CG_C	frameshift_variant	chr6:7617431	Pigf	shared	INDEL
chr6_7650586_G_GC	frameshift_variant	chr6:7650586	Rhoq	shared	INDEL
chr6_7650631_T_TC	frameshift_variant	chr6:7650631	Rhoq	shared	INDEL
chr6_7650640_G_GC	frameshift_variant	chr6:7650640	Rhoq	shared	INDEL
chr6_7650663_GC_G	frameshift_variant	chr6:7650663	Rhoq	shared	INDEL
chr6_7650670_G_GC	frameshift_variant	chr6:7650670	Rhoq	shared	INDEL
chr6_7650865_GC_G	frameshift_variant	chr6:7650865	Rhoq	shared	INDEL
chr6_84322000_TC_T	frameshift_variant	chr6:84322000	LOC689408	shared	INDEL
chr6_92664664_G_GTATT	splice_donor_variant&intron_variant	chr6:92664664	Hif1a	shared	INDEL
chr7_107011982_A_AC	frameshift_variant	chr7:107011982	LOC300024	shared	INDEL
chr7_112225272_C_CTGCGTCG	frameshift_variant	chr7:112225272	Fam83f	shared	INDEL
chr7_113815488_A_AG	frameshift_variant	chr7:113815488	Wbp2nl	shared	INDEL
chr7_125898576_AC_A	frameshift_variant	chr7:125898576	Tmem117	shared	INDEL
chr7_125898580_G_GA	frameshift_variant	chr7:125898580	Tmem117	shared	INDEL
chr7_128577289_AC_A	frameshift_variant	chr7:128577289	RGD1565798	shared	INDEL
chr7_1388373_GC_G	frameshift_variant	chr7:1388373	Itga7	shared	INDEL
chr7_1388376_AC_A	splice_acceptor_variant&splice_donor_variant&intron_variant	chr7:1388376	Itga7	shared	INDEL
chr7_14407671_A_AACACACACAC	splice_donor_variant&intron_variant	chr7:14407671	LOC120093540	shared	INDEL
chr7_30775314_G_GTCTGCCACCATCTA	frameshift_variant&stop_gained	chr7:30775314	Plekhg7	shared	INDEL
chr7_323059_GA_G	frameshift_variant	chr7:323059	LOC120093523	shared	INDEL
chr7_34841359_GAA_G	frameshift_variant	chr7:34841359	LOC100910453	shared	INDEL
chr7_4611188_ACCCAGGAGCT_A	frameshift_variant	chr7:4611188	Olr987	shared	INDEL
chr7_56261242_CA_C	frameshift_variant	chr7:56261242	Msrb3	shared	INDEL
chr7_6678680_AT_A	frameshift_variant	chr7:6678680	Olr1065	shared	INDEL
chr7_701106_T_TGCCATTTCACACAGAGA	frameshift_variant	chr7:701106	Apof	shared	INDEL
chr7_710631_AC_A	frameshift_variant	chr7:710631	Stat2	shared	INDEL
chr7_7289448_TG_T	frameshift_variant	chr7:7289448	LOC100910577	shared	INDEL
chr7_75258046_CAG_C	frameshift_variant&splice_region_variant	chr7:75258046	Eif3e	shared	INDEL
chr7_75258185_A_AG	frameshift_variant	chr7:75258185	Eif3e	shared	INDEL
chr7_7545700_A_AT	frameshift_variant	chr7:7545700	LOC103690119	shared	INDEL
chr7_8125079_ACT_A	frameshift_variant	chr7:8125079	Tle2	shared	INDEL
chr7_8148817_A_AC	frameshift_variant	chr7:8148817	Tle5	shared	INDEL
chr7_8383034_TC_T	frameshift_variant	chr7:8383034	Gipc3	shared	INDEL
chr7_8847780_C_CCTGT	frameshift_variant	chr7:8847780	Sppl2b	shared	INDEL
chr8_100030857_T_TCAGTATGGCA	frameshift_variant	chr8:100030857	Nme9	shared	INDEL
chr8_105864200_G_GATTGAGAGCCCCA	frameshift_variant	chr8:105864200	Nek11	shared	INDEL
chr8_106855626_GGT_G	splice_donor_variant&intron_variant	chr8:106855626	Twf2	shared	INDEL
chr8_109388639_TG_T	frameshift_variant	chr8:109388639	LOC679586	shared	INDEL
chr8_109550676_GC_G	frameshift_variant	chr8:109550676	Celsr3	shared	INDEL
chr8_118260159_AG_A	frameshift_variant	chr8:118260159	Golga4	shared	INDEL
chr8_118260514_GT_G	frameshift_variant	chr8:118260514	Golga4	shared	INDEL
chr8_118260522_CT_C	frameshift_variant	chr8:118260522	Golga4	shared	INDEL
chr8_118962330_T_TG	frameshift_variant	chr8:118962330	LOC685081	shared	INDEL
chr8_12173086_TTTCA_T	frameshift_variant	chr8:12173086	Cep295	shared	INDEL
chr8_14449644_ACT_A	frameshift_variant	chr8:14449644	LOC690235	shared	INDEL
chr8_15657348_TACAG_T	frameshift_variant	chr8:15657348	LOC102555809	shared	INDEL
chr8_15735884_TAG_T	frameshift_variant	chr8:15735884	Olr1115	shared	INDEL
chr8_17311492_T_TC	frameshift_variant	chr8:17311492	Olr1149	shared	INDEL
chr8_18292262_CTT_C	splice_acceptor_variant&splice_donor_variant&intron_variant	chr8:18292262	Olr1867	shared	INDEL
chr8_18617943_A_ATCT	stop_gained&disruptive_inframe_insertion	chr8:18617943	Olr1185	shared	INDEL
chr8_18650452_G_GA	frameshift_variant	chr8:18650452	LOC120094362	shared	INDEL
chr8_20508812_AAG_A	frameshift_variant	chr8:20508812	Rgl3	shared	INDEL
chr8_20508816_AT_A	frameshift_variant	chr8:20508816	Rgl3	shared	INDEL
chr8_38068725_G_GA	frameshift_variant	chr8:38068725	Olr1217	shared	INDEL
chr8_38320336_CT_C	frameshift_variant	chr8:38320336	Olr1220	shared	INDEL
chr8_38377973_A_AT	frameshift_variant	chr8:38377973	LOC108351823	shared	INDEL
chr8_40358571_G_GGT	frameshift_variant	chr8:40358571	Olr1335	shared	INDEL
chr8_40790337_G_GT	frameshift_variant	chr8:40790337	Gramd1b	shared	INDEL
chr8_44451241_A_AGCCG	frameshift_variant	chr8:44451241	C1qtnf5	shared	INDEL
chr8_44812267_CGAAG_C	frameshift_variant	chr8:44812267	LOC120094346	shared	INDEL
chr8_46084693_T_TCC	frameshift_variant	chr8:46084693	Cep164	shared	INDEL
chr8_46084694_T_TC	frameshift_variant	chr8:46084694	Cep164	shared	INDEL
chr8_48734225_CGT_C	splice_donor_variant&intron_variant	chr8:48734225	Nxpe4	shared	INDEL
chr8_4927509_CTGTGTGTGTGCGTGTATG_C	bidirectional_gene_fusion	chr8:4927509	LOC102556477&Tmem123	shared	INDEL
chr8_49782951_C_CT	frameshift_variant	chr8:49782951	Ankk1	shared	INDEL
chr8_49784825_TG_T	frameshift_variant	chr8:49784825	Ankk1	shared	INDEL
chr8_5697702_CA_C	frameshift_variant	chr8:5697702	LOC100359922	shared	INDEL
chr8_5850855_A_AG	frameshift_variant&splice_region_variant	chr8:5850855	Trpc6	shared	INDEL
chr8_5850857_C_CT	frameshift_variant&splice_region_variant	chr8:5850857	Trpc6	shared	INDEL
chr8_5850895_T_TG	frameshift_variant	chr8:5850895	Trpc6	shared	INDEL
chr8_5850898_GT_G	frameshift_variant	chr8:5850898	Trpc6	shared	INDEL
chr8_58874899_CA_C	splice_donor_variant&intron_variant	chr8:58874899	LOC100911193	shared	INDEL
chr8_63660574_GGGGAGAC_G	frameshift_variant	chr8:63660574	Map2k5	shared	INDEL
chr8_65653665_AAGGTGAG_A	frameshift_variant&splice_donor_variant&splice_region_variant&intron_variant	chr8:65653665	Igdcc4	shared	INDEL
chr8_65706147_A_AGTGACAGACAGAC	frameshift_variant&stop_gained	chr8:65706147	Igdcc3	shared	INDEL
chr8_744919_TG_T	splice_acceptor_variant&splice_donor_variant&intron_variant	chr8:744919	Gucy1a2	shared	INDEL
chr8_76379021_AG_A	frameshift_variant	chr8:76379021	Lysmd2	shared	INDEL
chr8_79417996_AC_A	splice_acceptor_variant&splice_donor_variant&intron_variant	chr8:79417996	Slc17a5	shared	INDEL
chr8_86767669_C_CCTCA	frameshift_variant	chr8:86767669	RGD1564645	shared	INDEL
chr8_89634647_T_TATTAAGC	frameshift_variant&stop_gained	chr8:89634647	RGD1560775	shared	INDEL
chr8_89634651_G_GTT	frameshift_variant	chr8:89634651	RGD1560775	shared	INDEL
chr8_90706388_C_CT	frameshift_variant	chr8:90706388	Adamts7	shared	INDEL
chr8_96226749_C_CA	splice_acceptor_variant&splice_donor_variant&intron_variant	chr8:96226749	PCOLCE2	shared	INDEL
chr8_96875655_ACTGT_A	frameshift_variant	chr8:96875655	LOC102550734	shared	INDEL
chr8_97419951_CT_C	splice_acceptor_variant&intron_variant	chr8:97419951	Pxylp1	shared	INDEL
chr8_99510637_GTGCTGACCC_G	splice_acceptor_variant&splice_region_variant&intron_variant&non_coding_transcript_exon_variant	chr8:99510637	LOC102547261	shared	INDEL
chr8_99564070_CT_C	frameshift_variant	chr8:99564070	Faim	shared	INDEL
chr8_99792144_C_CG	frameshift_variant	chr8:99792144	LOC684466	shared	INDEL
chr9_102782954_G_GA	frameshift_variant	chr9:102782954	Fbxl17	shared	INDEL
chr9_113344515_CA_C	frameshift_variant	chr9:113344515	Clul1	shared	INDEL
chr9_48863713_G_GC	frameshift_variant	chr9:48863713	Nemp2	shared	INDEL
chr9_60567841_TACCTAGGAAGCACAA_T	splice_donor_variant&5_prime_UTR_variant&intron_variant	chr9:60567841	Tmem237	shared	INDEL
chr9_60585244_AG_A	frameshift_variant	chr9:60585244	LOC120094797	shared	INDEL
chr9_61072956_G_GA	frameshift_variant	chr9:61072956	RGD1562029	shared	INDEL
chr9_61072959_AC_A	frameshift_variant	chr9:61072959	RGD1562029	shared	INDEL
chr9_61073096_GA_G	frameshift_variant	chr9:61073096	RGD1562029	shared	INDEL
chr9_61913774_G_GGT	frameshift_variant	chr9:61913774	Raph1	shared	INDEL
chr9_61913776_G_GA	frameshift_variant	chr9:61913776	Raph1	shared	INDEL
chr9_64982759_GT_G	frameshift_variant	chr9:64982759	Adam23	shared	INDEL
chr9_64994673_T_TG	frameshift_variant	chr9:64994673	Adam23	shared	INDEL
chr9_64994676_TG_T	frameshift_variant	chr9:64994676	Adam23	shared	INDEL
chr9_7177728_AT_A	frameshift_variant	chr9:7177728	RGD1559960	shared	INDEL
chr9_84125181_CG_C	frameshift_variant	chr9:84125181	Agfg1	shared	INDEL
chr9_84125189_GC_G	frameshift_variant&splice_region_variant	chr9:84125189	Agfg1	shared	INDEL
chr9_84125228_GCC_G	frameshift_variant	chr9:84125228	Agfg1	shared	INDEL
chr9_85494132_TC_T	frameshift_variant	chr9:85494132	Pid1	shared	INDEL
chr9_97640812_C_CT	frameshift_variant	chr9:97640812	Slco6d1	shared	INDEL
chrX_15097391_A_AC	frameshift_variant	chrX:15097391	RGD1566093	shared	INDEL
chrX_59012229_GT_G	frameshift_variant	chrX:59012229	Klhl15	shared	INDEL
pbsv.INS.87430	splice_acceptor_variant&intron_variant	chr20:3656797	E230034O05Rik	shared	INDEL
chr10_101144309_G_A	stop_gained	chr10:101144309	Recql5	shared	SNP
chr10_105989910_C_T	stop_gained	chr10:105989910	Aspscr1	shared	SNP
chr10_15309940_G_A	stop_gained	chr10:15309940	Hbq1	shared	SNP
chr10_31015455_G_C	splice_donor_variant&intron_variant	chr10:31015455	Dppa1	shared	SNP
chr10_33534206_A_G	splice_donor_variant&intron_variant	chr10:33534206	Zfp62	shared	SNP
chr10_33556543_C_A	splice_acceptor_variant&intron_variant	chr10:33556543	LOC120095086	shared	SNP
chr10_40269518_A_T	stop_gained	chr10:40269518	LOC102552619	shared	SNP
chr10_43117074_C_A	stop_gained	chr10:43117074	Olr1436	shared	SNP
chr10_43562953_C_A	stop_gained	chr10:43562953	Olr1459	shared	SNP
chr10_47114977_T_C	splice_acceptor_variant&intron_variant	chr10:47114977	Ncor1	shared	SNP
chr10_53207435_C_T	splice_donor_variant&intron_variant	chr10:53207435	Pik3r6	shared	SNP
chr10_58349633_A_T	stop_gained	chr10:58349633	Olr1486	shared	SNP
chr10_58862049_T_G	start_lost	chr10:58862049	LOC687893	shared	SNP
chr10_62772678_T_C	start_lost	chr10:62772678	Pipox	shared	SNP
chr10_66314789_T_C	splice_donor_variant&intron_variant	chr10:66314789	LOC120095274	shared	SNP
chr10_80735999_G_C	stop_gained&splice_region_variant	chr10:80735999	LOC102547047	shared	SNP
chr10_82985484_T_C	splice_acceptor_variant&intron_variant	chr10:82985484	Arl5c	shared	SNP
chr10_86016061_T_C	splice_donor_variant&intron_variant	chr10:86016061	Coasy	shared	SNP
chr10_91437895_A_G	stop_lost	chr10:91437895	Tex2	shared	SNP
chr10_91871167_T_C	stop_lost	chr10:91871167	LOC120095301	shared	SNP
chr10_92373970_G_T	stop_gained	chr10:92373970	RGD1359290	shared	SNP
chr10_94575249_T_C	splice_donor_variant&intron_variant	chr10:94575249	Wipi1	shared	SNP
chr1_102666585_G_T	stop_gained	chr1:102666585	LOC102552387	shared	SNP
chr1_106723335_A_T	splice_acceptor_variant&intron_variant	chr1:106723335	Cyfip1	shared	SNP
chr1_108361458_G_A	stop_gained&splice_region_variant	chr1:108361458	Gabra5	shared	SNP
chr11_15372709_C_T	splice_acceptor_variant&intron_variant	chr11:15372709	LOC102556241	shared	SNP
chr1_12088592_A_G	splice_donor_variant&intron_variant	chr1:12088592	LOC102546491	shared	SNP
chr1_12171971_C_G	splice_acceptor_variant&intron_variant	chr1:12171971	LOC102546831	shared	SNP
chr1_121841596_A_G	stop_lost	chr1:121841596	Pgpep1l	shared	SNP
chr1_127423839_A_C	splice_acceptor_variant&intron_variant	chr1:127423839	LOC499179	shared	SNP
chr11_28430229_A_G	stop_lost	chr11:28430229	LOC100359452	shared	SNP
chr1_130158426_A_T	stop_lost	chr1:130158426	LOC108349814	shared	SNP
chr1_139960936_A_G	stop_lost&splice_region_variant	chr1:139960936	Olr16	shared	SNP
chr1_140496463_A_T	start_lost	chr1:140496463	Folh1	shared	SNP
chr11_40884767_T_C	start_lost	chr11:40884767	Riox2	shared	SNP
chr1_153154758_G_A	stop_gained	chr1:153154758	RGD1561870	shared	SNP
chr1_153902815_A_T	splice_acceptor_variant&intron_variant	chr1:153902815	Arrb1	shared	SNP
chr1_155005487_C_T	stop_gained	chr1:155005487	Rab6a	shared	SNP
chr1_155960535_C_G	splice_donor_variant&intron_variant	chr1:155960535	Art2b	shared	SNP
chr1_156204661_G_A	splice_donor_variant&intron_variant	chr1:156204661	Folr2	shared	SNP
chr1_156472662_G_T	stop_gained	chr1:156472662	Trpc2	shared	SNP
chr1_156486805_C_T	stop_gained	chr1:156486805	Art1	shared	SNP
chr1_159075582_G_A	stop_gained	chr1:159075582	Olr167	shared	SNP
chr1_163639092_A_C	splice_donor_variant&intron_variant	chr1:163639092	Dennd2b	shared	SNP
chr1_1654078_C_A	stop_gained	chr1:1654078	LOC120097698	shared	SNP
chr11_66980190_A_G	start_lost	chr11:66980190	Muc13	shared	SNP
chr1_168725847_T_C	start_lost	chr1:168725847	Pde3b	shared	SNP
chr1_168725848_G_A	start_lost	chr1:168725848	Pde3b	shared	SNP
chr1_169055994_T_C	splice_donor_variant&intron_variant	chr1:169055994	Insc	shared	SNP
chr11_70742847_G_A	splice_acceptor_variant&intron_variant	chr11:70742847	LOC120095684	shared	SNP
chr11_71475839_C_T	stop_gained	chr11:71475839	Atp13a5	shared	SNP
chr1_174161337_C_T	splice_acceptor_variant&intron_variant	chr1:174161337	Eri2	shared	SNP
chr11_80322341_T_G	splice_acceptor_variant&intron_variant	chr11:80322341	Vwa5b2	shared	SNP
chr11_81278606_T_C	start_lost	chr11:81278606	Olr1566	shared	SNP
chr11_81798560_G_A	splice_acceptor_variant&intron_variant	chr11:81798560	LOC680329	shared	SNP
chr11_81798571_T_C	splice_donor_variant&intron_variant	chr11:81798571	LOC680329	shared	SNP
chr11_81838927_A_G	start_lost	chr11:81838927	LOC680329	shared	SNP
chr11_81910083_C_G	splice_acceptor_variant&intron_variant	chr11:81910083	LOC680329	shared	SNP
chr11_81910084_C_T	splice_acceptor_variant&intron_variant	chr11:81910084	LOC680329	shared	SNP
chr11_82452330_T_C	splice_acceptor_variant&intron_variant	chr11:82452330	Gnb1l	shared	SNP
chr11_83003598_T_A	splice_acceptor_variant&intron_variant	chr11:83003598	LOC103690707	shared	SNP
chr1_19007680_G_A	splice_donor_variant&intron_variant	chr1:19007680	L3mbtl3	shared	SNP
chr11_9120043_T_A	splice_acceptor_variant&intron_variant	chr11:9120043	LOC102549956	shared	SNP
chr1_194781360_T_G	splice_acceptor_variant&intron_variant	chr1:194781360	Adam8	shared	SNP
chr1_196221623_C_T	start_lost	chr1:196221623	Ano9	shared	SNP
chr1_196625722_T_C	splice_acceptor_variant&intron_variant	chr1:196625722	Chid1	shared	SNP
chr1_196895135_C_T	stop_gained	chr1:196895135	Muc5ac	shared	SNP
chr1_198105171_T_C	splice_donor_variant&intron_variant	chr1:198105171	LOC120099959	shared	SNP
chr1_198203715_T_C	stop_lost	chr1:198203715	Tspan32	shared	SNP
chr1_198692718_G_A	splice_donor_variant&intron_variant	chr1:198692718	Slc22a18	shared	SNP
chr1_207903473_G_C	splice_donor_variant&intron_variant	chr1:207903473	LOC120093141	shared	SNP
chr12_10212095_A_G	splice_acceptor_variant&intron_variant	chr12:10212095	LOC100360200	shared	SNP
chr12_10326986_A_G	splice_acceptor_variant&intron_variant	chr12:10326986	Baiap2l1	shared	SNP
chr12_13580685_T_C	splice_acceptor_variant&intron_variant	chr12:13580685	LOC102547234	shared	SNP
chr12_21776066_A_G	start_lost	chr12:21776066	LOC103691506	shared	SNP
chr1_222557897_A_G	splice_acceptor_variant&splice_donor_variant&intron_variant	chr1:222557897	Foxd4	shared	SNP
chr12_26949109_G_A	stop_gained	chr12:26949109	Mrps17	shared	SNP
chr12_28246885_T_C	splice_donor_variant&intron_variant	chr12:28246885	LOC120095942	shared	SNP
chr12_28250986_A_G	splice_acceptor_variant&intron_variant	chr12:28250986	LOC120095942	shared	SNP
chr1_229212660_T_A	splice_donor_variant&intron_variant	chr1:229212660	LOC120097462	shared	SNP
chr1_231321336_C_T	splice_acceptor_variant&intron_variant	chr1:231321336	Lipo1	shared	SNP
chr1_234225939_G_A	splice_donor_variant&intron_variant	chr1:234225939	LOC103691349	shared	SNP
chr1_234507179_T_C	splice_donor_variant&intron_variant	chr1:234507179	LOC102553702	shared	SNP
chr12_35624625_G_T	start_lost	chr12:35624625	Oas1i	shared	SNP
chr12_36657030_A_G	splice_donor_variant&intron_variant	chr12:36657030	LOC120095982	shared	SNP
chr12_41749736_T_C	start_lost	chr12:41749736	LOC691311	shared	SNP
chr12_41794792_C_A	stop_gained	chr12:41794792	RGD1560398	shared	SNP
chr1_243909010_A_G	splice_donor_variant&intron_variant	chr1:243909010	Sfxn3	shared	SNP
chr1_246111099_G_A	stop_gained	chr1:246111099	Neurl1	shared	SNP
chr1_246824640_T_A	stop_gained	chr1:246824640	LOC108349708	shared	SNP
chr1_257082424_A_G	splice_acceptor_variant&intron_variant	chr1:257082424	Atrnl1	shared	SNP
chr1_258626355_C_T	stop_gained	chr1:258626355	LOC103691392	shared	SNP
chr12_5874510_G_A	splice_acceptor_variant&intron_variant	chr12:5874510	LOC120095880	shared	SNP
chr12_8192878_A_G	splice_acceptor_variant&intron_variant	chr12:8192878	LOC120095886	shared	SNP
chr13_23256472_A_G	stop_lost&splice_region_variant	chr13:23256472	LOC120096217	shared	SNP
chr13_23570696_C_T	stop_gained	chr13:23570696	Serpinb10	shared	SNP
chr13_25622632_A_C	stop_lost&splice_region_variant	chr13:25622632	LOC108353429	shared	SNP
chr13_25625616_T_A	stop_gained	chr13:25625616	LOC108353429	shared	SNP
chr13_29849834_T_C	splice_donor_variant&intron_variant	chr13:29849834	LOC120096197	shared	SNP
chr13_31190048_A_G	stop_lost	chr13:31190048	Sctr	shared	SNP
chr13_38888004_A_G	stop_lost&splice_region_variant	chr13:38888004	Mgat5	shared	SNP
chr13_50989141_A_T	start_lost	chr13:50989141	Crb1	shared	SNP
chr13_74915770_G_A	splice_acceptor_variant&intron_variant	chr13:74915770	LOC120096299	shared	SNP
chr13_78556841_T_C	splice_acceptor_variant&intron_variant	chr13:78556841	LOC120096307	shared	SNP
chr13_84981797_T_C	splice_donor_variant&intron_variant	chr13:84981797	LOC102555374	shared	SNP
chr13_86164451_G_T	stop_gained	chr13:86164451	Olr1593	shared	SNP
chr13_9364975_A_G	splice_donor_variant&intron_variant	chr13:9364975	LOC108352511	shared	SNP
chr14_10219100_A_G	splice_donor_variant&intron_variant	chr14:10219100	LOC120096569	shared	SNP
chr14_102558392_T_C	splice_donor_variant&intron_variant	chr14:102558392	LOC102550342	shared	SNP
chr14_104565085_A_G	start_lost	chr14:104565085	Psme4	shared	SNP
chr14_104864443_T_A	stop_gained	chr14:104864443	LOC100910895	shared	SNP
chr14_16514576_T_C	splice_donor_variant&intron_variant	chr14:16514576	LOC120096579	shared	SNP
chr14_21082081_C_T	stop_gained	chr14:21082081	RGD1565664	shared	SNP
chr14_21492968_T_C	splice_donor_variant&intron_variant	chr14:21492968	Tmprss11f	shared	SNP
chr14_2563967_C_T	splice_acceptor_variant&intron_variant	chr14:2563967	LOC120096551	shared	SNP
chr14_2565114_T_C	splice_acceptor_variant&intron_variant	chr14:2565114	LOC120096551	shared	SNP
chr14_2577692_G_C	splice_donor_variant&intron_variant	chr14:2577692	Tgfbr3	shared	SNP
chr14_38550555_A_T	stop_gained	chr14:38550555	Guf1	shared	SNP
chr14_45397279_G_A	stop_gained	chr14:45397279	Slc25a52	shared	SNP
chr14_4705459_G_A	splice_donor_variant&intron_variant	chr14:4705459	LOC102554737	shared	SNP
chr14_50877399_T_C	stop_lost	chr14:50877399	LOC120096514	shared	SNP
chr14_5107986_C_T	stop_gained	chr14:5107986	LOC102555488	shared	SNP
chr14_5570247_A_T	stop_gained	chr14:5570247	Dspp	shared	SNP
chr14_69146094_G_T	stop_gained	chr14:69146094	Bod1l1	shared	SNP
chr14_76548194_A_G	splice_acceptor_variant&intron_variant	chr14:76548194	Zfyve28	shared	SNP
chr14_80019968_C_G	splice_acceptor_variant&intron_variant	chr14:80019968	Emid1	shared	SNP
chr14_80691161_A_T	splice_donor_variant&intron_variant	chr14:80691161	LOC120096651	shared	SNP
chr14_83407278_T_C	splice_donor_variant&intron_variant	chr14:83407278	LOC102557304	shared	SNP
chr14_95033571_A_C	stop_lost	chr14:95033571	LOC102548772	shared	SNP
chr15_100055573_A_G	splice_donor_variant&intron_variant	chr15:100055573	Tmtc4	shared	SNP
chr15_13885442_G_T	splice_donor_variant&intron_variant	chr15:13885442	LOC120096925	shared	SNP
chr15_15164495_A_C	splice_donor_variant&intron_variant	chr15:15164495	LOC120097098	shared	SNP
chr15_19559319_A_G	splice_donor_variant&intron_variant	chr15:19559319	LOC108352896	shared	SNP
chr15_20372973_T_G	splice_acceptor_variant&intron_variant	chr15:20372973	LOC120096953	shared	SNP
chr15_28155856_A_G	start_lost	chr15:28155856	Lmln2	shared	SNP
chr1_53017834_C_G	splice_donor_variant&intron_variant	chr1:53017834	Unc93a	shared	SNP
chr15_48329897_T_C	splice_acceptor_variant&intron_variant	chr15:48329897	LOC120097036	shared	SNP
chr15_51177414_A_G	splice_donor_variant&intron_variant	chr15:51177414	LOC102549099	shared	SNP
chr15_51361743_A_G	splice_donor_variant&intron_variant	chr15:51361743	LOC103690313	shared	SNP
chr15_51904296_T_C	splice_donor_variant&intron_variant	chr15:51904296	LOC120097114	shared	SNP
chr15_52407161_A_C	splice_donor_variant&intron_variant	chr15:52407161	Lacc1	shared	SNP
chr15_54944648_T_C	splice_donor_variant&intron_variant	chr15:54944648	Elf1	shared	SNP
chr15_64832295_T_G	splice_donor_variant&intron_variant	chr15:64832295	LOC103693748	shared	SNP
chr15_69559105_T_A	splice_acceptor_variant&intron_variant	chr15:69559105	Pcdh9	shared	SNP
chr15_73193237_A_G	start_lost	chr15:73193237	LOC100360731	shared	SNP
chr15_73193405_T_C	stop_lost&splice_region_variant	chr15:73193405	LOC100360731	shared	SNP
chr15_78475395_G_A	splice_donor_variant&intron_variant	chr15:78475395	LOC120097061	shared	SNP
chr15_90824732_G_A	splice_donor_variant&intron_variant	chr15:90824732	LOC102550532	shared	SNP
chr15_91213742_G_T	splice_donor_variant&intron_variant	chr15:91213742	LOC108352972	shared	SNP
chr1_60661837_A_T	stop_gained	chr1:60661837	Vom1r16	shared	SNP
chr16_11272970_T_C	stop_lost	chr16:11272970	LOC120097482	shared	SNP
chr1_61235370_T_A	stop_lost	chr1:61235370	LOC103691005	shared	SNP
chr16_14063485_T_C	stop_lost	chr16:14063485	LOC120097531	shared	SNP
chr16_15841687_A_G	splice_acceptor_variant&intron_variant	chr16:15841687	LOC120097391	shared	SNP
chr16_17707262_G_T	splice_acceptor_variant&intron_variant	chr16:17707262	LOC108348385	shared	SNP
chr16_17717345_A_G	splice_acceptor_variant&intron_variant	chr16:17717345	LOC108348385	shared	SNP
chr16_18423572_G_A	splice_donor_variant&intron_variant	chr16:18423572	LOC108348388	shared	SNP
chr16_23046785_T_C	splice_acceptor_variant&intron_variant	chr16:23046785	Npy1r	shared	SNP
chr16_24722894_A_G	stop_lost	chr16:24722894	Trim60	shared	SNP
chr16_25434019_A_G	splice_donor_variant&intron_variant	chr16:25434019	LOC103693926	shared	SNP
chr1_63240893_G_A	stop_gained	chr1:63240893	Vom2r16	shared	SNP
chr1_63706676_A_T	stop_gained	chr1:63706676	Vom2r22	shared	SNP
chr16_46831898_G_T	stop_gained	chr16:46831898	Tlr3	shared	SNP
chr16_56463340_C_A	stop_gained	chr16:56463340	LOC100910088	shared	SNP
chr16_69917639_G_A	splice_acceptor_variant&intron_variant	chr16:69917639	Nek5	shared	SNP
chr16_69938390_T_G	stop_lost	chr16:69938390	Nek5	shared	SNP
chr16_74637485_A_C	splice_donor_variant&intron_variant	chr16:74637485	Kbtbd11	shared	SNP
chr17_10121570_A_G	stop_lost&splice_region_variant	chr17:10121570	RGD1566033	shared	SNP
chr17_12335630_G_A	splice_donor_variant&intron_variant	chr17:12335630	Auh	shared	SNP
chr17_13787615_C_A	splice_donor_variant&intron_variant	chr17:13787615	S1pr3	shared	SNP
chr17_14762809_G_A	stop_gained	chr17:14762809	LOC120097802	shared	SNP
chr17_14847850_A_T	stop_gained	chr17:14847850	LOC102549716	shared	SNP
chr17_15242997_A_C	stop_lost	chr17:15242997	LOC100361933	shared	SNP
chr17_17956463_T_C	splice_acceptor_variant&intron_variant	chr17:17956463	LOC120097853	shared	SNP
chr17_30935194_G_A	splice_donor_variant&intron_variant	chr17:30935194	Serpinb6a	shared	SNP
chr17_31378812_T_C	stop_lost	chr17:31378812	RGD1562844	shared	SNP
chr1_73602293_T_G	splice_donor_variant&intron_variant	chr1:73602293	Zfp446	shared	SNP
chr17_36176341_T_G	splice_donor_variant&intron_variant	chr17:36176341	LOC120097904	shared	SNP
chr17_37153781_C_T	stop_gained	chr17:37153781	Prl7a4	shared	SNP
chr17_37205830_A_G	splice_acceptor_variant&intron_variant	chr17:37205830	Prl7b1	shared	SNP
chr17_41202748_T_A	splice_donor_variant&intron_variant	chr17:41202748	Slc17a4	shared	SNP
chr17_41271514_T_A	splice_acceptor_variant&intron_variant	chr17:41271514	Slc17a3	shared	SNP
chr17_41352633_C_A	stop_gained	chr17:41352633	Trim38	shared	SNP
chr17_41628315_G_A	splice_donor_variant&intron_variant	chr17:41628315	Btn2a2	shared	SNP
chr17_42708395_T_C	start_lost	chr17:42708395	LOC103690190	shared	SNP
chr17_42798765_C_T	splice_donor_variant&intron_variant	chr17:42798765	LOC100360950	shared	SNP
chr17_52766136_A_G	start_lost	chr17:52766136	Svil	shared	SNP
chr17_53711790_A_G	splice_donor_variant&intron_variant	chr17:53711790	LOC120097865	shared	SNP
chr17_57718122_C_A	splice_acceptor_variant&intron_variant	chr17:57718122	LOC103690071	shared	SNP
chr17_61411208_T_G	splice_donor_variant&intron_variant	chr17:61411208	LOC103690178	shared	SNP
chr17_71295911_T_G	splice_acceptor_variant&intron_variant	chr17:71295911	LOC102547255	shared	SNP
chr17_72996564_T_C	splice_acceptor_variant&intron_variant	chr17:72996564	LOC108348589	shared	SNP
chr17_74505598_G_A	stop_gained	chr17:74505598	Fam107b	shared	SNP
chr17_76002639_C_T	splice_donor_variant&intron_variant	chr17:76002639	LOC102555562	shared	SNP
chr1_78033225_C_T	stop_gained	chr1:78033225	LOC120098290	shared	SNP
chr1_78033405_T_C	stop_lost	chr1:78033405	LOC120098290	shared	SNP
chr1_78511069_A_G	stop_lost	chr1:78511069	Micb	shared	SNP
chr1_79046442_G_T	stop_gained	chr1:79046442	Klc3	shared	SNP
chr1_79815527_G_T	stop_gained	chr1:79815527	LOC108348989	shared	SNP
chr1_80300204_T_C	splice_acceptor_variant&intron_variant	chr1:80300204	LOC120096890	shared	SNP
chr1_8052656_A_G	stop_lost	chr1:8052656	Aig1	shared	SNP
chr18_24453540_T_C	stop_lost	chr18:24453540	Tslp	shared	SNP
chr18_24560308_T_C	splice_donor_variant&intron_variant	chr18:24560308	LOC120098216	shared	SNP
chr18_30250553_C_T	splice_donor_variant&intron_variant	chr18:30250553	LOC120098124	shared	SNP
chr18_32153110_C_T	stop_gained	chr18:32153110	Yipf5	shared	SNP
chr18_3628677_G_T	splice_donor_variant&intron_variant	chr18:3628677	Lama3	shared	SNP
chr1_84337439_A_G	splice_acceptor_variant&intron_variant	chr1:84337439	LOC120099786	shared	SNP
chr18_46058172_A_G	splice_donor_variant&intron_variant	chr18:46058172	Zfp474	shared	SNP
chr1_85230579_T_G	stop_gained	chr1:85230579	Zfp569	shared	SNP
chr18_5428625_A_G	splice_donor_variant&intron_variant	chr18:5428625	LOC108348847	shared	SNP
chr1_85913653_G_A	splice_donor_variant&intron_variant	chr1:85913653	Haus5	shared	SNP
chr18_59490640_C_T	splice_acceptor_variant&intron_variant	chr18:59490640	Cplx4	shared	SNP
chr18_64132883_T_C	splice_acceptor_variant&intron_variant	chr18:64132883	Poli	shared	SNP
chr1_88071368_C_G	splice_acceptor_variant&intron_variant	chr1:88071368	Cep89	shared	SNP
chr1_88265294_T_C	start_lost	chr1:88265294	Ankrd27	shared	SNP
chr19_10658213_A_G	splice_acceptor_variant&intron_variant	chr19:10658213	LOC120098571	shared	SNP
chr19_169497_T_G	stop_gained	chr19:169497	Ces2e	shared	SNP
chr19_20600525_A_C	stop_lost	chr19:20600525	Abcc12	shared	SNP
chr19_221546_G_A	stop_gained	chr19:221546	LOC120098495	shared	SNP
chr19_22921475_C_T	stop_gained	chr19:22921475	LOC685125	shared	SNP
chr19_232362_A_G	splice_acceptor_variant&intron_variant	chr19:232362	LOC120098497	shared	SNP
chr19_38850282_A_G	splice_donor_variant&intron_variant	chr19:38850282	Fcsk	shared	SNP
chr19_39889548_T_C	start_lost	chr19:39889548	Tmem231	shared	SNP
chr19_40281089_A_G	splice_acceptor_variant&intron_variant	chr19:40281089	LOC120098565	shared	SNP
chr19_41538533_A_G	splice_acceptor_variant&intron_variant	chr19:41538533	LOC102557426	shared	SNP
chr19_41540249_G_C	splice_acceptor_variant&intron_variant	chr19:41540249	LOC102557426	shared	SNP
chr19_45316276_C_T	stop_gained	chr19:45316276	LOC120098619	shared	SNP
chr19_49338674_C_T	splice_donor_variant&intron_variant	chr19:49338674	LOC120098555	shared	SNP
chr19_53972445_C_T	stop_gained	chr19:53972445	Kcnk1	shared	SNP
chr20_10006542_A_G	splice_acceptor_variant&intron_variant	chr20:10006542	LOC120098852	shared	SNP
chr20_1158332_C_A	stop_gained	chr20:1158332	Olr1730	shared	SNP
chr20_12602345_C_A	stop_gained	chr20:12602345	Slc5a4b	shared	SNP
chr20_1586759_T_C	stop_lost	chr20:1586759	RT1-M6-2	shared	SNP
chr20_2670748_A_G	start_lost	chr20:2670748	RT1-S3	shared	SNP
chr20_2733349_C_T	splice_donor_variant&intron_variant	chr20:2733349	LOC108349027	shared	SNP
chr20_31747456_T_C	start_lost	chr20:31747456	Gopc	shared	SNP
chr20_32256002_T_C	splice_donor_variant&intron_variant	chr20:32256002	LOC120098878	shared	SNP
chr20_4313098_T_A	stop_lost	chr20:4313098	Btnl7	shared	SNP
chr20_4313099_A_G	stop_lost	chr20:4313099	Btnl7	shared	SNP
chr20_46916016_G_A	splice_donor_variant&intron_variant	chr20:46916016	Pdss2	shared	SNP
chr20_48355045_A_T	splice_donor_variant&intron_variant	chr20:48355045	LOC102555236	shared	SNP
chr20_48355046_C_G	splice_donor_variant&intron_variant	chr20:48355046	LOC102555236	shared	SNP
chr20_5018976_A_G	splice_acceptor_variant&intron_variant	chr20:5018976	Phf1	shared	SNP
chr20_5618970_T_C	stop_lost	chr20:5618970	Smim29	shared	SNP
chr20_5619120_C_T	stop_gained&splice_region_variant	chr20:5619120	Smim29	shared	SNP
chr20_680456_G_A	stop_gained	chr20:680456	Olr1692	shared	SNP
chr2_101751565_A_T	start_lost	chr2:101751565	Pde7a	shared	SNP
chr2_131071456_C_T	splice_donor_variant&intron_variant	chr2:131071456	RGD1563562	shared	SNP
chr2_131637828_T_G	splice_donor_variant&intron_variant	chr2:131637828	LOC102555991	shared	SNP
chr2_133559624_A_G	splice_acceptor_variant&intron_variant	chr2:133559624	LOC120100815	shared	SNP
chr2_148710117_G_C	stop_gained	chr2:148710117	LOC120101015	shared	SNP
chr2_148753825_T_A	stop_lost	chr2:148753825	LOC120100835	shared	SNP
chr2_1489086_C_T	stop_gained	chr2:1489086	LOC120100635	shared	SNP
chr2_150034722_T_G	stop_lost	chr2:150034722	Lekr1	shared	SNP
chr2_164762289_C_T	splice_acceptor_variant&intron_variant	chr2:164762289	Etfdh	shared	SNP
chr2_169577219_T_C	splice_donor_variant&intron_variant	chr2:169577219	LOC102550635	shared	SNP
chr2_173530996_C_T	splice_acceptor_variant&intron_variant	chr2:173530996	Ttc24	shared	SNP
chr2_174750986_T_G	splice_donor_variant&intron_variant	chr2:174750986	LOC120100863	shared	SNP
chr2_178009386_A_G	splice_donor_variant&intron_variant	chr2:178009386	Sprr1b	shared	SNP
chr2_185197312_T_C	start_lost	chr2:185197312	Chd1l	shared	SNP
chr2_186400901_G_A	stop_gained	chr2:186400901	LOC120100604	shared	SNP
chr2_186686495_T_C	stop_lost	chr2:186686495	Tbx15	shared	SNP
chr2_206098835_C_A	splice_acceptor_variant&intron_variant	chr2:206098835	LOC120100928	shared	SNP
chr2_216501210_G_A	stop_gained	chr2:216501210	LOC108350287	shared	SNP
chr2_218354077_C_A	stop_gained	chr2:218354077	Lrit3	shared	SNP
chr2_218493852_C_G	start_lost	chr2:218493852	Mcub	shared	SNP
chr2_231310865_C_T	splice_donor_variant&intron_variant	chr2:231310865	Gbp4	shared	SNP
chr2_231431952_G_T	stop_gained	chr2:231431952	Gbp1	shared	SNP
chr2_231486310_G_A	stop_gained	chr2:231486310	Gbp3	shared	SNP
chr2_233500128_G_C	splice_acceptor_variant&intron_variant	chr2:233500128	LOC102549483	shared	SNP
chr2_24335592_G_T	stop_gained	chr2:24335592	Cmya5	shared	SNP
chr2_243795288_T_A	stop_gained	chr2:243795288	Lrrc53	shared	SNP
chr2_244109738_T_C	stop_lost	chr2:244109738	Fpgt	shared	SNP
chr2_27848278_T_C	splice_acceptor_variant&intron_variant	chr2:27848278	Polk	shared	SNP
chr2_31105855_A_G	splice_acceptor_variant&intron_variant	chr2:31105855	LOC102553770	shared	SNP
chr2_39720365_T_C	start_lost	chr2:39720365	RGD1560076	shared	SNP
chr2_39720565_C_T	stop_gained	chr2:39720565	RGD1560076	shared	SNP
chr2_60280866_G_A	stop_gained	chr2:60280866	Adamts12	shared	SNP
chr3_10324032_G_C	start_lost	chr3:10324032	Adamts13	shared	SNP
chr3_109846791_T_A	splice_donor_variant&intron_variant	chr3:109846791	Sqor	shared	SNP
chr3_123600499_C_T	splice_donor_variant&intron_variant	chr3:123600499	Pak5	shared	SNP
chr3_124357108_A_G	start_lost	chr3:124357108	Slx4ip	shared	SNP
chr3_125754349_T_C	splice_donor_variant&intron_variant	chr3:125754349	LOC120101704	shared	SNP
chr3_133809569_A_G	splice_donor_variant&intron_variant	chr3:133809569	Ralgapa2	shared	SNP
chr3_133828287_A_G	start_lost	chr3:133828287	Ralgapa2	shared	SNP
chr3_136921160_G_A	stop_gained	chr3:136921160	LOC678760	shared	SNP
chr3_137332999_A_T	stop_gained	chr3:137332999	LOC689220	shared	SNP
chr3_138392832_G_A	splice_donor_variant&intron_variant	chr3:138392832	LOC120101733	shared	SNP
chr3_138927681_T_C	start_lost	chr3:138927681	LOC102549291	shared	SNP
chr3_140536255_T_C	splice_acceptor_variant&intron_variant	chr3:140536255	LOC120101756	shared	SNP
chr3_164284847_A_T	stop_lost	chr3:164284847	LOC120093132	shared	SNP
chr3_165390676_T_C	splice_donor_variant&intron_variant	chr3:165390676	LOC120101827	shared	SNP
chr3_165580833_G_T	splice_acceptor_variant&intron_variant	chr3:165580833	LOC102555003	shared	SNP
chr3_168813013_C_T	splice_donor_variant&intron_variant	chr3:168813013	Rgs19	shared	SNP
chr3_18405781_G_A	stop_gained	chr3:18405781	RGD1308742	shared	SNP
chr3_19248558_G_C	splice_donor_variant&intron_variant	chr3:19248558	LOC120101534	shared	SNP
chr3_19251637_A_G	splice_acceptor_variant&intron_variant	chr3:19251637	LOC120101534	shared	SNP
chr3_27816014_G_C	splice_acceptor_variant&intron_variant	chr3:27816014	Kynu	shared	SNP
chr3_36395806_C_G	splice_acceptor_variant&splice_donor_variant&intron_variant	chr3:36395806	Rbm43	shared	SNP
chr3_44562423_A_G	splice_donor_variant&intron_variant	chr3:44562423	Baz2b	shared	SNP
chr3_69345861_A_G	splice_acceptor_variant&intron_variant	chr3:69345861	LOC120101447	shared	SNP
chr3_70670717_C_A	stop_gained	chr3:70670717	Olr444	shared	SNP
chr3_71167071_G_A	stop_gained	chr3:71167071	Olr481	shared	SNP
chr3_71450066_C_G	stop_lost&splice_region_variant	chr3:71450066	Olr500	shared	SNP
chr3_71810666_T_G	stop_lost&splice_region_variant	chr3:71810666	Olr518	shared	SNP
chr3_76042660_A_T	stop_lost&splice_region_variant	chr3:76042660	Olr729	shared	SNP
chr3_76453519_C_T	splice_acceptor_variant&intron_variant	chr3:76453519	Ptprj	shared	SNP
chr3_76868182_G_A	splice_acceptor_variant&intron_variant	chr3:76868182	C1qtnf4	shared	SNP
chr3_8064207_C_A	stop_gained&splice_region_variant	chr3:8064207	Ndor1	shared	SNP
chr4_101438175_A_G	splice_donor_variant&intron_variant	chr4:101438175	LOC120102305	shared	SNP
chr4_103924377_A_G	splice_donor_variant&intron_variant	chr4:103924377	Ptcd3	shared	SNP
chr4_114613915_G_A	splice_donor_variant&intron_variant	chr4:114613915	Eva1a	shared	SNP
chr4_114641790_G_A	start_lost	chr4:114641790	Eva1a	shared	SNP
chr4_115988162_C_T	stop_gained	chr4:115988162	Dguok	shared	SNP
chr4_120570570_A_G	splice_acceptor_variant&intron_variant	chr4:120570570	LOC120102332	shared	SNP
chr4_120591957_G_A	splice_donor_variant&intron_variant	chr4:120591957	LOC102554068	shared	SNP
chr4_122169316_T_C	stop_lost	chr4:122169316	LOC102547820	shared	SNP
chr4_125518676_G_T	splice_donor_variant&intron_variant	chr4:125518676	LOC102555978	shared	SNP
chr4_13116250_C_T	stop_gained	chr4:13116250	LOC103692036	shared	SNP
chr4_147700867_A_C	stop_gained	chr4:147700867	LOC120102367	shared	SNP
chr4_152408686_G_C	start_lost	chr4:152408686	Cacna2d4	shared	SNP
chr4_177916585_G_A	splice_donor_variant&intron_variant	chr4:177916585	LOC102554453	shared	SNP
chr4_178173144_A_G	start_lost	chr4:178173144	Cfap94	shared	SNP
chr4_20713784_G_T	stop_gained	chr4:20713784	LOC120102459	shared	SNP
chr4_20757550_A_G	start_lost	chr4:20757550	LOC120102461	shared	SNP
chr4_21025406_T_G	stop_lost	chr4:21025406	LOC120102216	shared	SNP
chr4_21053488_T_C	stop_lost	chr4:21053488	LOC102552749	shared	SNP
chr4_28580282_G_A	splice_acceptor_variant&intron_variant	chr4:28580282	Pttg1ip2	shared	SNP
chr4_55488604_C_T	splice_donor_variant&intron_variant	chr4:55488604	LOC120102158	shared	SNP
chr4_59715660_T_C	splice_acceptor_variant&intron_variant	chr4:59715660	LOC120102485	shared	SNP
chr4_62100257_A_T	stop_gained	chr4:62100257	LOC120102446	shared	SNP
chr4_69536483_C_T	stop_gained	chr4:69536483	LOC103690059	shared	SNP
chr4_69713138_C_G	stop_gained	chr4:69713138	Mgam	shared	SNP
chr4_71594728_T_C	splice_donor_variant&intron_variant	chr4:71594728	Tcaf1	shared	SNP
chr4_72083276_T_C	splice_acceptor_variant&intron_variant	chr4:72083276	LOC102548553	shared	SNP
chr4_83183492_T_C	splice_donor_variant&intron_variant	chr4:83183492	LOC120102283	shared	SNP
chr4_86448444_C_A	stop_gained	chr4:86448444	Vom1r70	shared	SNP
chr5_108343403_A_C	splice_acceptor_variant&intron_variant	chr5:108343403	LOC102546952	shared	SNP
chr5_110822961_C_G	splice_donor_variant&intron_variant	chr5:110822961	LOC120102925	shared	SNP
chr5_119887399_T_C	splice_donor_variant&intron_variant	chr5:119887399	LOC120102939	shared	SNP
chr5_127181382_T_A	stop_gained	chr5:127181382	LOC100362122	shared	SNP
chr5_129264507_A_G	start_lost	chr5:129264507	Tex38	shared	SNP
chr5_138901072_G_A	splice_acceptor_variant&intron_variant	chr5:138901072	RGD1563072	shared	SNP
chr5_147148048_G_T	splice_acceptor_variant&intron_variant	chr5:147148048	Rsrp1	shared	SNP
chr5_147717492_T_C	splice_donor_variant&intron_variant	chr5:147717492	Stpg1	shared	SNP
chr5_148079809_G_A	stop_gained	chr5:148079809	LOC120103104	shared	SNP
chr5_150815320_T_C	splice_acceptor_variant&intron_variant	chr5:150815320	Vwa5b1	shared	SNP
chr5_150936702_C_T	stop_gained	chr5:150936702	LOC108351048	shared	SNP
chr5_162965175_T_G	stop_gained&splice_region_variant	chr5:162965175	LOC500594	shared	SNP
chr5_165651391_G_C	start_lost	chr5:165651391	Morn1	shared	SNP
chr5_16736803_C_G	splice_acceptor_variant&intron_variant	chr5:16736803	LOC120102815	shared	SNP
chr5_62697810_T_C	splice_acceptor_variant&intron_variant	chr5:62697810	LOC102551711	shared	SNP
chr5_69646637_A_T	stop_gained	chr5:69646637	LOC120103152	shared	SNP
chr5_71763820_C_T	splice_acceptor_variant&intron_variant	chr5:71763820	Epb41l4b	shared	SNP
chr5_92368419_C_T	stop_gained	chr5:92368419	LOC102554881	shared	SNP
chr5_95561119_T_C	stop_lost	chr5:95561119	LOC120102902	shared	SNP
chr5_97647225_C_T	stop_gained	chr5:97647225	Ttc39b	shared	SNP
chr6_114425534_G_A	splice_acceptor_variant&intron_variant	chr6:114425534	LOC102549466	shared	SNP
chr6_123067551_C_A	stop_gained	chr6:123067551	Serpina3m	shared	SNP
chr6_123298549_T_G	splice_donor_variant&intron_variant	chr6:123298549	LOC299282	shared	SNP
chr6_127280112_T_G	splice_acceptor_variant&intron_variant	chr6:127280112	LOC120103619	shared	SNP
chr6_131111309_G_A	start_lost	chr6:131111309	Tdrd9	shared	SNP
chr6_131438475_G_C	splice_donor_variant&intron_variant	chr6:131438475	LOC102549170	shared	SNP
chr6_132237853_G_C	splice_donor_variant&intron_variant	chr6:132237853	Tedc1	shared	SNP
chr6_33961962_T_C	splice_donor_variant&intron_variant	chr6:33961962	LOC102547959	shared	SNP
chr6_49646649_G_C	stop_gained	chr6:49646649	Cdhr3	shared	SNP
chr6_56888659_C_T	stop_gained	chr6:56888659	LOC120093247	shared	SNP
chr6_72579835_A_G	splice_donor_variant&intron_variant	chr6:72579835	RGD1304624	shared	SNP
chr6_83183310_A_C	stop_gained	chr6:83183310	Mis18bp1	shared	SNP
chr6_95125611_C_T	stop_gained	chr6:95125611	Zbtb1	shared	SNP
chr6_97848666_T_C	splice_donor_variant&intron_variant	chr6:97848666	Plekhh1	shared	SNP
chr6_98082704_C_T	splice_acceptor_variant&intron_variant	chr6:98082704	Zfyve26	shared	SNP
chr6_99270465_C_A	stop_gained	chr6:99270465	RGD1559921	shared	SNP
chr7_101239123_G_A	splice_donor_variant&intron_variant	chr7:101239123	LOC120093889	shared	SNP
chr7_105988360_T_C	splice_acceptor_variant&intron_variant	chr7:105988360	LOC120093890	shared	SNP
chr7_107138280_G_A	splice_donor_variant&intron_variant	chr7:107138280	RGD1565410	shared	SNP
chr7_108259428_A_G	start_lost	chr7:108259428	Tmem249	shared	SNP
chr7_108598898_T_C	splice_donor_variant&intron_variant	chr7:108598898	Zfp7	shared	SNP
chr7_108621949_A_G	splice_donor_variant&intron_variant	chr7:108621949	Commd5	shared	SNP
chr7_109262213_G_T	stop_gained	chr7:109262213	Apol11a	shared	SNP
chr7_110493787_C_T	splice_donor_variant&intron_variant	chr7:110493787	Nol12	shared	SNP
chr7_111783480_T_G	splice_acceptor_variant&intron_variant	chr7:111783480	LOC120093694	shared	SNP
chr7_113900798_G_A	stop_gained	chr7:113900798	Cyp2d5	shared	SNP
chr7_11574283_A_G	splice_acceptor_variant&intron_variant	chr7:11574283	Cyp4f37	shared	SNP
chr7_11587110_A_T	splice_acceptor_variant&intron_variant	chr7:11587110	Cyp4f37	shared	SNP
chr7_11664962_C_T	stop_gained	chr7:11664962	LOC103692784	shared	SNP
chr7_118833033_C_T	stop_gained	chr7:118833033	Tafa5	shared	SNP
chr7_12757399_A_T	stop_gained	chr7:12757399	Zfp955a	shared	SNP
chr7_12757413_T_A	stop_gained	chr7:12757413	Zfp955a	shared	SNP
chr7_128062238_G_A	stop_gained	chr7:128062238	LOC120093719	shared	SNP
chr7_12840252_A_T	stop_gained	chr7:12840252	Olr1095	shared	SNP
chr7_132225076_G_A	stop_gained	chr7:132225076	Ankrd33	shared	SNP
chr7_132604423_G_T	stop_gained	chr7:132604423	Kb23	shared	SNP
chr7_132803736_C_A	stop_gained	chr7:132803736	LOC683313	shared	SNP
chr7_133130312_A_G	start_lost	chr7:133130312	Krt8	shared	SNP
chr7_134481979_T_C	splice_acceptor_variant&intron_variant	chr7:134481979	Itga5	shared	SNP
chr7_139216_A_G	splice_acceptor_variant&intron_variant	chr7:139216	LOC102546625	shared	SNP
chr7_20373856_A_T	stop_lost	chr7:20373856	LOC120093766	shared	SNP
chr7_28545425_A_C	splice_acceptor_variant&intron_variant	chr7:28545425	LOC120093556	shared	SNP
chr7_29940575_T_A	splice_acceptor_variant&intron_variant	chr7:29940575	Cradd	shared	SNP
chr7_75258132_G_A	stop_gained	chr7:75258132	Eif3e	shared	SNP
chr7_75265560_G_C	stop_gained	chr7:75265560	Eif3e	shared	SNP
chr7_9349758_A_G	splice_donor_variant&intron_variant	chr7:9349758	Plk5	shared	SNP
chr7_95919147_A_G	stop_lost	chr7:95919147	Asap1	shared	SNP
chr8_108666111_A_G	start_lost	chr8:108666111	Uba7	shared	SNP
chr8_108770485_G_A	splice_donor_variant&intron_variant	chr8:108770485	Mst1	shared	SNP
chr8_110459621_A_G	start_lost	chr8:110459621	Kif9	shared	SNP
chr8_112620039_G_C	splice_donor_variant&intron_variant	chr8:112620039	LOC103690464	shared	SNP
chr8_114024496_T_C	start_lost&splice_region_variant	chr8:114024496	Susd5	shared	SNP
chr8_119289075_G_A	splice_acceptor_variant&intron_variant	chr8:119289075	Scn5a	shared	SNP
chr8_120416945_G_A	stop_gained	chr8:120416945	Snrpel1	shared	SNP
chr8_122772987_T_A	splice_acceptor_variant&intron_variant	chr8:122772987	Zdhhc3	shared	SNP
chr8_14309190_C_A	splice_donor_variant&intron_variant	chr8:14309190	LOC500948	shared	SNP
chr8_17311528_A_G	start_lost	chr8:17311528	Olr1149	shared	SNP
chr8_18292718_T_G	stop_lost	chr8:18292718	Olr1867	shared	SNP
chr8_27933665_C_T	splice_acceptor_variant&intron_variant	chr8:27933665	LOC120094319	shared	SNP
chr8_34024856_A_G	splice_acceptor_variant&intron_variant	chr8:34024856	Pate2	shared	SNP
chr8_44678797_A_G	start_lost	chr8:44678797	Hmbs	shared	SNP
chr8_48941633_T_C	stop_lost	chr8:48941633	Nnmt	shared	SNP
chr8_51112897_A_C	splice_donor_variant&intron_variant	chr8:51112897	RGD1564937	shared	SNP
chr8_51120580_T_C	start_lost	chr8:51120580	Alg9	shared	SNP
chr8_54721919_T_A	stop_lost	chr8:54721919	Gldn	shared	SNP
chr8_61601449_C_T	splice_donor_variant&intron_variant	chr8:61601449	LOC120094181	shared	SNP
chr8_86767602_A_C	stop_lost	chr8:86767602	RGD1564645	shared	SNP
chr8_89634535_T_C	splice_acceptor_variant&intron_variant	chr8:89634535	RGD1560775	shared	SNP
chr8_89713063_C_T	splice_acceptor_variant&intron_variant	chr8:89713063	RGD1560775	shared	SNP
chr8_96548408_T_C	splice_donor_variant&intron_variant	chr8:96548408	Xrn1	shared	SNP
chr8_99825282_T_A	splice_acceptor_variant&intron_variant	chr8:99825282	Cep70	shared	SNP
chr9_105997068_G_A	splice_donor_variant&intron_variant	chr9:105997068	LOC102554696	shared	SNP
chr9_106115740_T_C	splice_acceptor_variant&intron_variant	chr9:106115740	LOC108348307	shared	SNP
chr9_107271406_T_C	splice_donor_variant&intron_variant	chr9:107271406	Ptprm	shared	SNP
chr9_46035696_C_T	splice_donor_variant&intron_variant	chr9:46035696	LOC120094680	shared	SNP
chr9_48248185_A_G	stop_lost	chr9:48248185	Ormdl1	shared	SNP
chr9_60584993_G_A	stop_gained	chr9:60584993	LOC120094797	shared	SNP
chr9_7177706_G_A	stop_gained	chr9:7177706	RGD1559960	shared	SNP
chr9_7177741_A_G	start_lost	chr9:7177741	RGD1559960	shared	SNP
chr9_73587053_C_A	splice_donor_variant&intron_variant	chr9:73587053	LOC102554599	shared	SNP
chr9_76633085_C_T	splice_donor_variant&intron_variant	chr9:76633085	Slc23a3	shared	SNP
chr9_88899588_T_G	splice_donor_variant&intron_variant	chr9:88899588	Trpm8	shared	SNP
chr9_93070745_A_T	stop_gained	chr9:93070745	Olr1345	shared	SNP
chr9_94279074_T_C	start_lost	chr9:94279074	Thap4	shared	SNP
chrX_139593081_G_A	stop_gained	chrX:139593081	Cdr1	shared	SNP
chrX_20994756_A_G	splice_acceptor_variant&intron_variant	chrX:20994756	Huwe1	shared	SNP
chrX_81793813_C_A	stop_gained	chrX:81793813	Cpxcr1	shared	SNP
pbsv.SPLIT.DUP.87500	splice_acceptor_variant&splice_region_variant&3_prime_UTR_variant&intron_variant	chr20:4280077	Btnl8	shared	SNP
chr10_75483469_ACGAATGAGAGGGTTTTTTTTTTT_A	splice_donor_variant&splice_region_variant&intron_variant	chr10:75483469	Tom1l1	shared	SV
chr10_84592438_GGGGCCTGCAACAGCTGGACACACAGCAGCT_G	frameshift_variant&splice_acceptor_variant&splice_region_variant&intron_variant	chr10:84592438	LOC680160	shared	SV
chr10_84592438_GGGGCCTGCAACAGCTGGACACACAGCAGCT_G	splice_donor_variant&conservative_inframe_deletion&splice_region_variant&intron_variant	chr10:84592438	LOC680160	shared	SV
chr10_89557356_GGCTGGTCACAGTCCCGTTTCCCCCCCAAAACCCACCA_G	frameshift_variant&splice_donor_variant&splice_region_variant&intron_variant	chr10:89557356	Itgb3	shared	SV
chr1_108637818_T_TGTACGGGCTCAGGTCTGTCTGCTCTGCAGGGCTGC	frameshift_variant	chr1:108637818	Gabrb3	shared	SV
chr1_164914511_GGGTTCTGAACCATGGAGGCCTATGGACTCCAA_G	splice_acceptor_variant&splice_donor_variant&splice_region_variant&intron_variant&non_coding_transcript_exon_variant	chr1:164914511	LOC120097355	shared	SV
chr1_182418292_TACACACACACACACACACAC_T	splice_donor_variant&splice_region_variant&intron_variant&non_coding_transcript_exon_variant	chr1:182418292	Stx1b	shared	SV
chr12_42808305_CGGAGGCAGAGACCTCACAGCCAGCACCCAG_C	frameshift_variant&splice_acceptor_variant&splice_region_variant&intron_variant	chr12:42808305	Selplg	shared	SV
chr14_15760059_A_AGTCATGACCGTAGGGTATGTAGGACATACTTGGGACCAGTTGGTGGGGAG	splice_donor_variant&intron_variant	chr14:15760059	Sdad1	shared	SV
chr14_4756361_A_AGGATTTAAGAAGAAAGCTGAGGAAATGAGTGGCGAGATCCAGCGAC	frameshift_variant&stop_lost	chr14:4756361	Gbp6	shared	SV
chr14_95254582_GGCAGCAGCGGCGGCAGCGACAACAGCAGCA_G	frameshift_variant&splice_acceptor_variant&splice_region_variant&intron_variant	chr14:95254582	Peli1	shared	SV
chr17_33624454_C_CATGCAGGTAAGTGCAGACAGAG	splice_donor_variant&intron_variant	chr17:33624454	Exoc2	shared	SV
chr17_40072969_AAGACTCGAGTATGAAGACGGGAGGTTAGGGAGTATCGCTCAG_A	splice_acceptor_variant&splice_donor_variant&splice_region_variant&intron_variant	chr17:40072969	Mrs2	shared	SV
chr17_73253522_ATCTGTGTACGGAGATCACAGGACAGGAGTCAGTTCCCTGCCACAG_A	frameshift_variant&splice_acceptor_variant&splice_region_variant&intron_variant	chr17:73253522	Optn	shared	SV
chr17_77748382_TGTATGTGCATCTGTATCGCTTCTCGGCCTTTTGGCTAAGATCAAGTGTA_T	gene_fusion	chr17:77748382	Cacnb2&LOC120098018	shared	SV
chr1_78398347_AGTGTGTGTGTGTGTGTGTGT_A	splice_donor_variant&splice_region_variant&3_prime_UTR_variant&intron_variant	chr1:78398347	Mill1	shared	SV
chr18_40156294_GTAAATAAGTAAATAAATAAATAAATAAATAAATAAATAAA_G	gene_fusion	chr18:40156294	LOC120098258&Sema6a	shared	SV
chr19_49989121_TCTTTGTAATGATAATACAATGACTAATTTCTAAAAGGCTG_T	frameshift_variant&stop_lost	chr19:49989121	Ca5a	shared	SV
chr20_32255639_CGGAGCATACCTGGCTATTGCCAGGTAACTGTGGGGGT_C	gene_fusion	chr20:32255639	LOC120098878&Slc35f1	shared	SV
chr20_7750251_AAGGTGCTTTATGGGTGTTGTGTGTGAATTT_A	frameshift_variant&splice_donor_variant&splice_region_variant&intron_variant	chr20:7750251	Cmtr1	shared	SV
chr2_219699968_GTGTGTACTGCACATGTGTACTGCACATCA_G	frameshift_variant	chr2:219699968	LOC103691708	shared	SV
chr2_5190406_GGGCCACTGGATCGAGGATGCGGGCGGGC_G	frameshift_variant&start_lost	chr2:5190406	Ell2	shared	SV
chr2_76016924_GGCCTGCTCTTCAGTTCTCTCCTTCTTGATCTTTTCTA_G	frameshift_variant	chr2:76016924	LOC310177	shared	SV
chr3_131086122_GACATGCACACTAGTGCACATTCTAGAGGTC_G	splice_donor_variant&splice_region_variant&intron_variant&non_coding_transcript_exon_variant	chr3:131086122	LOC120101720	shared	SV
chr4_70215995_GGAAAAGCAACTTGAGTTAAAACAA_G	splice_acceptor_variant&disruptive_inframe_deletion&splice_region_variant&intron_variant	chr4:70215995	Try5	shared	SV
chr4_96416574_ATTGAATTCTTACTCTCTACCTGTCAGGATGCTGTTATACT_A	splice_acceptor_variant&splice_region_variant&intron_variant&non_coding_transcript_exon_variant	chr4:96416574	LOC120102291	shared	SV
chr5_112436649_AGAGAGGGAGAGAGAGGGAGAGAGAGGGAGAGAGAGGGAGAGAGAGG_A	bidirectional_gene_fusion	chr5:112436649	LOC120103114&Nfia	shared	SV
chr5_141958519_GGCTGGAAGCCCTAGCACTAGGGGCTGGCTCTTGGGTGGTTTGGTCTCT_G	frameshift_variant	chr5:141958519	Iqcc	shared	SV
chr5_71911162_GACAGACAGACACACACACACACACACACACACACACACACACACACACAC_G	splice_acceptor_variant&splice_region_variant&intron_variant&non_coding_transcript_exon_variant	chr5:71911162	Ptpn3	shared	SV
chr6_52847841_CGTCACCCATATAAGCTTGATGCAAAGACACTTAG_C	frameshift_variant&stop_lost&splice_region_variant	chr6:52847841	Bzw2	shared	SV
chr6_52847841_CGTCACCCATATAAGCTTGATGCAAAGACACTTAG_C	splice_acceptor_variant&splice_region_variant&3_prime_UTR_variant&intron_variant	chr6:52847841	Bzw2	shared	SV
chr6_9588203_CATTTGTTACCTCGTGTCATTCTGTAAGGGCTCTTTAAGGTTCTTT_C	splice_donor_variant&splice_region_variant&intron_variant&non_coding_transcript_exon_variant	chr6:9588203	LOC103692550	shared	SV
chr7_120430847_AGGTACAACACTGGCCAATGGGGAGAAG_A	frameshift_variant&splice_donor_variant&splice_region_variant&intron_variant	chr7:120430847	Ncaph2	shared	SV
chr7_131714856_AGCGCGAGGTGAGGGGGAAACCGCGCAGGGAGGGCGGGGCCGCGCGGGAAGGAGCT_A	splice_donor_variant&splice_region_variant&5_prime_UTR_variant&intron_variant	chr7:131714856	Dazap2	shared	SV
chr7_8959458_A_ATGGGTCCAGAGGGAGAGGGAAGTTCCTCCCCCGCCACCG	start_lost&conservative_inframe_insertion	chr7:8959458	Dot1l	shared	SV
chr8_111182767_G_GGTCTTGGAGTCAGCAGGAGAAGGGCCACTAGGTGAGACACACTTGCTATTTAGTCTTGGAGTCAGCAGGAGAAGGGCCACTAGGTGAGACACACTTGCTATTTA	splice_donor_variant&intron_variant	chr8:111182767	Lrrfip2	shared	SV
chr8_118241159_TGGAGAAGCTGGAGGAGGAAGCTGGA_T	splice_donor_variant&disruptive_inframe_deletion&splice_region_variant&intron_variant	chr8:118241159	Golga4	shared	SV
chr8_119112891_ACAGATACACACACACACACACACACACACACACACACACACACACAGT_A	splice_acceptor_variant&splice_donor_variant&splice_region_variant&intron_variant	chr8:119112891	Xylb	shared	SV
chr8_4653633_AGGCGTCGTGTGTTTCAGCTGACGCTGATAGCTCTTCCTCTGAGTCTTTTCATGGAG_A	splice_acceptor_variant&splice_region_variant&3_prime_UTR_variant&intron_variant	chr8:4653633	Mmp3	shared	SV
chr9_111034222_GTTTTGTCTTCTTTCTTTTTTTTTTTTTTACTAGACCAGC_G	splice_acceptor_variant&splice_donor_variant&splice_region_variant&intron_variant&non_coding_transcript_exon_variant	chr9:111034222	LOC120094779	shared	SV
pbsv.BND.chr10:100177575-chr1:36406965	transcript_ablation	chr10:100177575	RGD1559482	shared	SV
pbsv.BND.chr11:21503527-chrX:1207254	transcript_ablation	chr11:21503527	Syn1	shared	SV
pbsv.BND.chr1:228593797-chr6:90728426	bidirectional_gene_fusion	chr1:228593797	Ccdc175&Prkg1	shared	SV
pbsv.BND.chr13:69272975-chrY:9196686	transcript_ablation	chr13:69272975	LOC120099581	shared	SV
pbsv.BND.chr14:20441273-chr14:87141156	transcript_ablation	chr14:20441273	Sult1d1	shared	SV
pbsv.BND.chr14:87141156-chr14:20441273	transcript_ablation	chr14:87141156	Sult1d1	shared	SV
pbsv.BND.chr1:53256272-chr1:55018304	bidirectional_gene_fusion	chr1:53256272	LOC102546709&LOC102556502	shared	SV
pbsv.BND.chr1:54130329-chr1:55018249	bidirectional_gene_fusion	chr1:54130329	LOC102556502&LOC103690990	shared	SV
pbsv.BND.chr1:54130329-chr1:55018249	gene_fusion	chr1:54130329	LOC102556502&LOC120100104	shared	SV
pbsv.BND.chr1:54130329-chr1:55018249	gene_fusion&frameshift_variant	chr1:54130329	LOC102556502&LOC120100104	shared	SV
pbsv.BND.chr15:63821326-chr15:1797351	transcript_ablation	chr15:63821326	Lrmda	shared	SV
pbsv.BND.chr16:20125249-chr16:20319028	transcript_ablation	chr16:20125249	LOC100911353	shared	SV
pbsv.BND.chr16:20125249-chr16:20319028	transcript_ablation	chr16:20125249	LOC120097476	shared	SV
pbsv.BND.chr16:20262746-chr16:20012587	transcript_ablation	chr16:20262746	LOC103693918	shared	SV
pbsv.BND.chr16:20262746-chr16:20012587	transcript_ablation	chr16:20262746	Potem	shared	SV
pbsv.BND.chr1:63663991-chr1:63567114	gene_fusion	chr1:63663991	LOC108348195&Vom2r18	shared	SV
pbsv.BND.chr16:50180230-chr1:140480603	transcript_ablation	chr16:50180230	Folh1	shared	SV
pbsv.BND.chr1:76197161-chr11:40914672	transcript_ablation	chr1:76197161	Gabrr3	shared	SV
pbsv.BND.chr18:53746016-chr7:106915527	transcript_ablation	chr18:53746016	LOC102549109	shared	SV
pbsv.BND.chr18:73371201-chr6:18212072	transcript_ablation	chr18:73371201	LOC102554148	shared	SV
pbsv.BND.chr19:22920704-chr19:22441245	transcript_ablation	chr19:22920704	Cesl1	shared	SV
pbsv.BND.chr19:22920704-chr19:22441245	transcript_ablation	chr19:22920704	LOC685125	shared	SV
pbsv.BND.chr20:32779901-chr9:106727799	transcript_ablation	chr20:32779901	Ptprm	shared	SV
pbsv.BND.chr2:191967294-chr14:37938484	transcript_ablation	chr2:191967294	Lrig2	shared	SV
pbsv.BND.chr3:66032279-chrX:101864447	transcript_ablation	chr3:66032279	Il1rapl2	shared	SV
pbsv.BND.chr3:80356579-chrX:31749434	gene_fusion	chr3:80356579	Ctps2&Ttc17	shared	SV
pbsv.BND.chr3:80356579-chrX:31749434	gene_fusion&frameshift_variant	chr3:80356579	Ctps2&Ttc17	shared	SV
pbsv.BND.chr4:129261211-chr1:141092991	transcript_ablation	chr4:129261211	LOC120102499	shared	SV
pbsv.BND.chr5:84276867-chr7:47810215	transcript_ablation	chr5:84276867	Kcnc2	shared	SV
pbsv.BND.chrX:16327951-chrX:16476074	transcript_ablation	chrX:16327951	LOC103694470	shared	SV
pbsv.BND.chrX:16327951-chrX:16476074	transcript_ablation	chrX:16327951	Nudt11	shared	SV
pbsv.BND.chrX:16476074-chrX:16327951	transcript_ablation	chrX:16476074	LOC103694470	shared	SV
pbsv.BND.chrX:16476074-chrX:16327951	transcript_ablation	chrX:16476074	Nudt11	shared	SV
pbsv.BND.chrX:16476152-chrX:16298360	transcript_ablation	chrX:16476152	LOC103694470	shared	SV
pbsv.BND.chrX:31749434-chr3:80356579	gene_fusion	chrX:31749434	Ctps2&Ttc17	shared	SV
pbsv.BND.chrX:31749434-chr3:80356579	gene_fusion&frameshift_variant	chrX:31749434	Ctps2&Ttc17	shared	SV
pbsv.DEL.100198	splice_donor_variant&splice_region_variant&intron_variant&non_coding_transcript_exon_variant	chr3:140784208	LOC120101757	shared	SV
pbsv.DEL.10019	transcript_ablation	chr1:171304573	LOC100912427	shared	SV
pbsv.DEL.10054	splice_donor_variant&splice_region_variant&intron_variant&non_coding_transcript_exon_variant	chr1:171705188	LOC120099914	shared	SV
pbsv.DEL.101259	frameshift_variant&start_lost&splice_region_variant	chr3:155980661	LOC685963	shared	SV
pbsv.DEL.101839	transcript_ablation	chr3:161843876	LOC102550425	shared	SV
pbsv.DEL.102820	transcript_ablation	chr4:9589480	LOC100363537	shared	SV
pbsv.DEL.102849	frameshift_variant	chr4:9949732	LOC120102456	shared	SV
pbsv.DEL.103145	frameshift_variant&start_lost&splice_region_variant	chr4:13198223	LOC102555727	shared	SV
pbsv.DEL.103172	exon_loss_variant&splice_acceptor_variant&splice_donor_variant&splice_region_variant&intron_variant	chr4:13374337	Napepld	shared	SV
pbsv.DEL.103172	splice_acceptor_variant&splice_donor_variant&5_prime_UTR_truncation&exon_loss_variant&splice_region_variant&intron_variant	chr4:13374337	Napepld	shared	SV
pbsv.DEL.10373	gene_fusion	chr1:176108007	LOC120099924&LOC120099925	shared	SV
pbsv.DEL.103823	splice_acceptor_variant&splice_region_variant&intron_variant&non_coding_transcript_exon_variant	chr4:24963983	LOC108350659	shared	SV
pbsv.DEL.103831	frameshift_variant&splice_donor_variant&splice_region_variant&intron_variant	chr4:25084059	Crot	shared	SV
pbsv.DEL.103831	splice_donor_variant&splice_region_variant&5_prime_UTR_variant&intron_variant	chr4:25084059	Crot	shared	SV
pbsv.DEL.106369	exon_loss_variant&splice_donor_variant&splice_region_variant&intron_variant	chr4:69825794	LOC286960	shared	SV
pbsv.DEL.106395	splice_acceptor_variant&disruptive_inframe_deletion&splice_region_variant&intron_variant	chr4:70215995	Try5	shared	SV
pbsv.DEL.106849	splice_donor_variant&conservative_inframe_deletion&splice_region_variant&intron_variant	chr4:77956385	Svs1	shared	SV
pbsv.DEL.106864	frameshift_variant&start_lost&splice_region_variant	chr4:78330296	LOC100910678	shared	SV
pbsv.DEL.1069	splice_acceptor_variant&splice_region_variant&intron_variant&non_coding_transcript_exon_variant	chr1:12921367	LOC102549339	shared	SV
pbsv.DEL.10722	frameshift_variant&start_lost	chr1:180985669	LOC100361060	shared	SV
pbsv.DEL.107969	splice_acceptor_variant&splice_region_variant&intron_variant&non_coding_transcript_exon_variant	chr4:96416574	LOC120102291	shared	SV
pbsv.DEL.108040	transcript_ablation	chr4:97821444	LOC103690609	shared	SV
pbsv.DEL.10829	splice_donor_variant&splice_region_variant&intron_variant&non_coding_transcript_exon_variant	chr1:182418292	Stx1b	shared	SV
pbsv.DEL.108423	transcript_ablation	chr4:101286219	LOC120102564	shared	SV
pbsv.DEL.109209	exon_loss_variant	chr4:115812242	Mthfd2	shared	SV
pbsv.DEL.109210	exon_loss_variant	chr4:115812242	Mthfd2	shared	SV
pbsv.DEL.109212	splice_acceptor_variant&splice_donor_variant&splice_region_variant&intron_variant	chr4:115816203	Mthfd2	shared	SV
pbsv.DEL.109213	exon_loss_variant	chr4:115816203	Mthfd2	shared	SV
pbsv.DEL.109213	exon_loss_variant&splice_acceptor_variant&splice_donor_variant&splice_region_variant&intron_variant	chr4:115816203	Mthfd2	shared	SV
pbsv.DEL.109485	transcript_ablation	chr4:119350402	LOC100360057	shared	SV
pbsv.DEL.10972	splice_donor_variant&splice_region_variant&intron_variant&non_coding_transcript_exon_variant	chr1:184495926	LOC102555965	shared	SV
pbsv.DEL.109945	gene_fusion	chr4:126760158	LOC120102498&Magi1	shared	SV
pbsv.DEL.112004	splice_donor_variant&splice_region_variant&intron_variant	chr4:156219129	Clec4a3	shared	SV
pbsv.DEL.112031	exon_loss_variant	chr4:156543120	Clec6a-ps1	shared	SV
pbsv.DEL.112540	exon_loss_variant&splice_acceptor_variant&splice_donor_variant&splice_region_variant&intron_variant	chr4:175333224	Golt1b	shared	SV
pbsv.DEL.112541	exon_loss_variant	chr4:175339606	Golt1b	shared	SV
pbsv.DEL.112541	frameshift_variant&stop_lost	chr4:175339606	Golt1b	shared	SV
pbsv.DEL.11275	frameshift_variant	chr1:190503593	Mki67	shared	SV
pbsv.DEL.112933	exon_loss_variant&splice_acceptor_variant&splice_donor_variant&splice_region_variant&intron_variant	chr4:179531298	Tm7sf3	shared	SV
pbsv.DEL.113137	splice_acceptor_variant&splice_donor_variant&3_prime_UTR_truncation&exon_loss_variant&splice_region_variant&intron_variant	chr4:181437558	LOC120102436	shared	SV
pbsv.DEL.113563	splice_donor_variant&5_prime_UTR_truncation&exon_loss_variant&splice_region_variant&intron_variant	chr5:5919111	Ncoa2	shared	SV
pbsv.DEL.113648	splice_donor_variant&splice_region_variant&intron_variant&non_coding_transcript_exon_variant	chr5:6783164	LOC120103140	shared	SV
pbsv.DEL.114280	exon_loss_variant	chr5:16888512	LOC100364265	shared	SV
pbsv.DEL.114338	splice_donor_variant&splice_region_variant&intron_variant&non_coding_transcript_exon_variant	chr5:18040980	LOC108350924	shared	SV
pbsv.DEL.11669	frameshift_variant	chr1:196819686	Muc2	shared	SV
pbsv.DEL.116832	start_lost&conservative_inframe_deletion&splice_region_variant	chr5:58668318	LOC100359916	shared	SV
pbsv.DEL.11700	frameshift_variant&splice_acceptor_variant&splice_region_variant&intron_variant	chr1:197267743	LOC120098480	shared	SV
pbsv.DEL.117298	frameshift_variant&splice_acceptor_variant&splice_region_variant&intron_variant	chr5:63754156	Acnat2	shared	SV
pbsv.DEL.117546	exon_loss_variant	chr5:67642856	Nipsnap3b	shared	SV
pbsv.DEL.11765	splice_acceptor_variant&splice_region_variant&intron_variant&non_coding_transcript_exon_variant	chr1:198442089	LOC120099961	shared	SV
pbsv.DEL.117855	splice_acceptor_variant&splice_region_variant&intron_variant&non_coding_transcript_exon_variant	chr5:71911162	Ptpn3	shared	SV
pbsv.DEL.118038	splice_donor_variant&splice_region_variant&3_prime_UTR_variant&intron_variant	chr5:74778016	Snx30	shared	SV
pbsv.DEL.119178	exon_loss_variant	chr5:95457809	RGD1565987	shared	SV
pbsv.DEL.119178	start_lost&conservative_inframe_deletion	chr5:95457809	RGD1565987	shared	SV
pbsv.DEL.119186	frameshift_variant	chr5:95559321	LOC120102902	shared	SV
pbsv.DEL.119550	splice_acceptor_variant&splice_donor_variant&splice_region_variant&3_prime_UTR_variant&intron_variant	chr5:101440510	Acer2	shared	SV
pbsv.DEL.120200	bidirectional_gene_fusion	chr5:112436649	LOC120103114&Nfia	shared	SV
pbsv.DEL.121574	splice_acceptor_variant&splice_region_variant&intron_variant&non_coding_transcript_exon_variant	chr5:131490081	LOC120102961	shared	SV
pbsv.DEL.121716	splice_donor_variant&splice_region_variant&intron_variant&non_coding_transcript_exon_variant	chr5:132783780	LOC120102964	shared	SV
pbsv.DEL.122195	frameshift_variant&start_lost&splice_region_variant	chr5:138350195	LOC100911847	shared	SV
pbsv.DEL.122195	gene_fusion	chr5:138350195	LOC100911847&Oscp1	shared	SV
pbsv.DEL.122561	frameshift_variant	chr5:141958519	Iqcc	shared	SV
pbsv.DEL.123214	splice_acceptor_variant&splice_region_variant&3_prime_UTR_variant&intron_variant	chr5:148149602	Cnr2	shared	SV
pbsv.DEL.123214	splice_acceptor_variant&splice_region_variant&intron_variant&non_coding_transcript_exon_variant	chr5:148149602	Cnr2	shared	SV
pbsv.DEL.123947	exon_loss_variant	chr5:156092015	LOC120103108	shared	SV
pbsv.DEL.123947	frameshift_variant&stop_lost	chr5:156092015	LOC120103108	shared	SV
pbsv.DEL.124518	gene_fusion	chr6:3942460	LOC120093186&Nrxn1	shared	SV
pbsv.DEL.124677	splice_acceptor_variant&splice_region_variant&intron_variant&non_coding_transcript_exon_variant	chr6:6190124	LOC120103456	shared	SV
pbsv.DEL.124820	gene_fusion	chr6:9397870	Camkmt&LOC120093192	shared	SV
pbsv.DEL.124842	splice_donor_variant&splice_region_variant&intron_variant&non_coding_transcript_exon_variant	chr6:9588203	LOC103692550	shared	SV
pbsv.DEL.125243	exon_loss_variant&splice_acceptor_variant&splice_donor_variant&3_prime_UTR_truncation&exon_loss_variant&splice_region_variant&intron_variant	chr6:13953431	Thumpd2	shared	SV
pbsv.DEL.125327	splice_donor_variant&splice_region_variant&intron_variant&non_coding_transcript_exon_variant	chr6:16214837	LOC120103477	shared	SV
pbsv.DEL.125939	bidirectional_gene_fusion	chr6:37609880	LOC108351205&LOC120103517	shared	SV
pbsv.DEL.126909	frameshift_variant&stop_lost&splice_region_variant	chr6:52847841	Bzw2	shared	SV
pbsv.DEL.126909	splice_acceptor_variant&splice_region_variant&3_prime_UTR_variant&intron_variant	chr6:52847841	Bzw2	shared	SV
pbsv.DEL.127268	frameshift_variant&splice_acceptor_variant&splice_region_variant&intron_variant	chr6:58100701	LOC100359421	shared	SV
pbsv.DEL.127481	transcript_ablation	chr6:61754133	LOC120093276	shared	SV
pbsv.DEL.129663	splice_acceptor_variant&splice_region_variant&3_prime_UTR_variant&intron_variant	chr6:97887125	Plekhh1	shared	SV
pbsv.DEL.129663	splice_acceptor_variant&splice_region_variant&intron_variant&non_coding_transcript_exon_variant	chr6:97887125	Plekhh1	shared	SV
pbsv.DEL.130273	transcript_ablation	chr6:107200545	RGD1565693	shared	SV
pbsv.DEL.130545	frameshift_variant&splice_acceptor_variant&splice_region_variant&intron_variant	chr6:111464734	LOC500702	shared	SV
pbsv.DEL.131140	transcript_ablation	chr6:119987616	LOC120103601	shared	SV
pbsv.DEL.131175	gene_fusion	chr6:120487734	Catsperb&LOC120093506	shared	SV
pbsv.DEL.131175	transcript_ablation	chr6:120487734	LOC120093506	shared	SV
pbsv.DEL.131219	transcript_ablation	chr6:121118399	LOC100911956	shared	SV
pbsv.DEL.131461	feature_ablation	chr6:124184802	LOC120103612&LOC120103613	shared	SV
pbsv.DEL.131461	transcript_ablation	chr6:124184802	LOC120103612	shared	SV
pbsv.DEL.131461	transcript_ablation	chr6:124184802	LOC120103613	shared	SV
pbsv.DEL.13165	frameshift_variant&stop_lost&3_prime_UTR_truncation&exon_loss_variant&splice_region_variant	chr1:232504802	Ears2l1	shared	SV
pbsv.DEL.132053	frameshift_variant	chr6:131111412	Tdrd9	shared	SV
pbsv.DEL.133528	feature_ablation	chr7:10624823	Olr1081&Olr1082	shared	SV
pbsv.DEL.133528	transcript_ablation	chr7:10624823	Olr1081	shared	SV
pbsv.DEL.133528	transcript_ablation	chr7:10624823	Olr1082	shared	SV
pbsv.DEL.134559	splice_donor_variant&splice_region_variant&intron_variant&non_coding_transcript_exon_variant	chr7:28544357	LOC120093556	shared	SV
pbsv.DEL.134629	transcript_ablation	chr7:29239884	LOC120093558	shared	SV
pbsv.DEL.134674	transcript_ablation	chr7:29834930	LOC103692831	shared	SV
pbsv.DEL.136427	transcript_ablation	chr7:69294745	LOC108351482	shared	SV
pbsv.DEL.136761	frameshift_variant&splice_donor_variant&splice_region_variant&intron_variant	chr7:75258204	Eif3e	shared	SV
pbsv.DEL.137528	exon_loss_variant&splice_acceptor_variant&3_prime_UTR_truncation&exon_loss_variant&splice_region_variant&intron_variant	chr7:91039540	Nsmce2	shared	SV
pbsv.DEL.137936	transcript_ablation	chr7:99209059	LOC102555324	shared	SV
pbsv.DEL.138343	splice_acceptor_variant&splice_region_variant&intron_variant&non_coding_transcript_exon_variant	chr7:105282364	LOC120093681	shared	SV
pbsv.DEL.138543	splice_acceptor_variant&splice_donor_variant&5_prime_UTR_truncation&exon_loss_variant&splice_region_variant&intron_variant	chr7:108441174	Lrrc24	shared	SV
pbsv.DEL.138692	exon_loss_variant	chr7:110111647	LOC103692944	shared	SV
pbsv.DEL.138692	gene_fusion	chr7:110111647	LOC103692944&Rac2	shared	SV
pbsv.DEL.138692	stop_lost&conservative_inframe_deletion	chr7:110111647	LOC103692944	shared	SV
pbsv.DEL.138874	gene_fusion	chr7:112483408	Adsl&LOC100362980	shared	SV
pbsv.DEL.139398	bidirectional_gene_fusion	chr7:119680398	LOC120093707&LOC120093708	shared	SV
pbsv.DEL.139398	splice_acceptor_variant&splice_donor_variant&splice_region_variant&intron_variant&non_coding_transcript_exon_variant	chr7:119680398	LOC120093707	shared	SV
pbsv.DEL.139398	splice_acceptor_variant&splice_region_variant&intron_variant&non_coding_transcript_exon_variant	chr7:119680398	LOC120093708	shared	SV
pbsv.DEL.139398	splice_donor_variant&splice_region_variant&intron_variant&non_coding_transcript_exon_variant	chr7:119680398	LOC120093707	shared	SV
pbsv.DEL.139462	frameshift_variant&splice_donor_variant&splice_region_variant&intron_variant	chr7:120430847	Ncaph2	shared	SV
pbsv.DEL.140182	transcript_ablation	chr7:127684718	RGD1564963	shared	SV
pbsv.DEL.140493	transcript_ablation	chr7:130395325	LOC120093946	shared	SV
pbsv.DEL.140600	splice_donor_variant&splice_region_variant&5_prime_UTR_variant&intron_variant	chr7:131714856	Dazap2	shared	SV
pbsv.DEL.141068	splice_acceptor_variant&splice_region_variant&3_prime_UTR_variant&intron_variant	chr8:4653633	Mmp3	shared	SV
pbsv.DEL.141767	splice_acceptor_variant&splice_donor_variant&splice_region_variant&intron_variant&non_coding_transcript_exon_variant	chr8:16138182	LOC120094087	shared	SV
pbsv.DEL.141776	frameshift_variant	chr8:16314095	Muc16	shared	SV
pbsv.DEL.142474	splice_acceptor_variant&splice_region_variant&intron_variant&non_coding_transcript_exon_variant	chr8:30726188	Kcnj5	shared	SV
pbsv.DEL.144303	transcript_ablation	chr8:59922935	LOC120094522	shared	SV
pbsv.DEL.144787	bidirectional_gene_fusion	chr8:65997289	LOC120094189&Spg21	shared	SV
pbsv.DEL.146475	frameshift_variant&start_lost&splice_region_variant	chr8:89246176	LOC100359937	shared	SV
pbsv.DEL.147266	splice_donor_variant&splice_region_variant&intron_variant&non_coding_transcript_exon_variant	chr8:99838137	LOC120094239	shared	SV
pbsv.DEL.148193	start_lost&conservative_inframe_deletion&splice_region_variant	chr8:110813535	LOC100360828	shared	SV
pbsv.DEL.149034	splice_donor_variant&disruptive_inframe_deletion&splice_region_variant&intron_variant	chr8:118241159	Golga4	shared	SV
pbsv.DEL.149138	splice_acceptor_variant&splice_donor_variant&splice_region_variant&intron_variant	chr8:119112891	Xylb	shared	SV
pbsv.DEL.149420	bidirectional_gene_fusion	chr8:121599959	Krbox1&LOC367191	shared	SV
pbsv.DEL.15074	exon_loss_variant&splice_region_variant	chr1:258335545	Vax1	shared	SV
pbsv.DEL.15074	splice_acceptor_variant&splice_donor_variant&5_prime_UTR_truncation&exon_loss_variant&splice_region_variant&intron_variant	chr1:258335545	Vax1	shared	SV
pbsv.DEL.151735	transcript_ablation	chr9:28562762	LOC120094898	shared	SV
pbsv.DEL.151980	transcript_ablation	chr9:41123194	LOC120094971	shared	SV
pbsv.DEL.152621	frameshift_variant&splice_donor_variant&splice_region_variant&intron_variant	chr9:49799659	Myo1b	shared	SV
pbsv.DEL.152621	frameshift_variant&start_lost	chr9:49799659	Myo1b	shared	SV
pbsv.DEL.152660	transcript_ablation	chr9:50422621	LOC120094970	shared	SV
pbsv.DEL.153176	splice_acceptor_variant&splice_region_variant&intron_variant&non_coding_transcript_exon_variant	chr9:59349975	LOC120094689	shared	SV
pbsv.DEL.153206	frameshift_variant&start_lost&splice_region_variant	chr9:59735436	LOC120094691	shared	SV
pbsv.DEL.153206	gene_fusion	chr9:59735436	Aox3&LOC120094691	shared	SV
pbsv.DEL.154577	splice_acceptor_variant&splice_region_variant&intron_variant&non_coding_transcript_exon_variant	chr9:85038360	LOC120094724	shared	SV
pbsv.DEL.155817	exon_loss_variant	chr9:105871805	LOC120094766	shared	SV
pbsv.DEL.155817	frameshift_variant	chr9:105871805	LOC120094766	shared	SV
pbsv.DEL.156178	splice_acceptor_variant&splice_donor_variant&splice_region_variant&intron_variant&non_coding_transcript_exon_variant	chr9:111034222	LOC120094779	shared	SV
pbsv.DEL.157884	transcript_ablation	chrX:41987976	LOC120099339	shared	SV
pbsv.DEL.158199	frameshift_variant	chrX:58652434	LOC108353266	shared	SV
pbsv.DEL.158203	splice_acceptor_variant&splice_donor_variant&splice_region_variant&intron_variant&non_coding_transcript_exon_variant	chrX:58697803	RGD1564534	shared	SV
pbsv.DEL.160199	transcript_ablation	chrX:123357029	LOC120099175	shared	SV
pbsv.DEL.17347	splice_acceptor_variant&splice_donor_variant&splice_region_variant&intron_variant&non_coding_transcript_exon_variant	chr10:33302366	LOC102557028	shared	SV
pbsv.DEL.17442	splice_donor_variant&splice_region_variant&3_prime_UTR_variant&intron_variant	chr10:34497895	Tbc1d9b	shared	SV
pbsv.DEL.17960	stop_lost&conservative_inframe_deletion	chr10:40323182	LOC120093097	shared	SV
pbsv.DEL.17985	splice_donor_variant&splice_region_variant&intron_variant&non_coding_transcript_exon_variant	chr10:40584929	LOC102552882	shared	SV
pbsv.DEL.18128	transcript_ablation	chr10:42393591	LOC120095409	shared	SV
pbsv.DEL.18514	splice_acceptor_variant&splice_donor_variant&splice_region_variant&intron_variant	chr10:47507010	Trim16	shared	SV
pbsv.DEL.18822	frameshift_variant&splice_donor_variant&splice_region_variant&intron_variant	chr10:52478555	Gsg1l2	shared	SV
pbsv.DEL.18984	frameshift_variant&stop_lost&splice_region_variant	chr10:54310389	Tp53	shared	SV
pbsv.DEL.18984	splice_acceptor_variant&splice_donor_variant&splice_region_variant&3_prime_UTR_variant&intron_variant	chr10:54310389	Tp53	shared	SV
pbsv.DEL.18984	splice_donor_variant&splice_region_variant&intron_variant	chr10:54310389	Tp53	shared	SV
pbsv.DEL.19028	splice_acceptor_variant&splice_region_variant&3_prime_UTR_variant&intron_variant	chr10:54933071	Slc16a13	shared	SV
pbsv.DEL.1972	splice_acceptor_variant&splice_region_variant&intron_variant&non_coding_transcript_exon_variant	chr1:29079093	LOC108349507	shared	SV
pbsv.DEL.1975	splice_donor_variant&disruptive_inframe_deletion&splice_region_variant&intron_variant	chr1:29113771	Exoc3	shared	SV
pbsv.DEL.20183	splice_donor_variant&splice_region_variant&intron_variant	chr10:75483469	Tom1l1	shared	SV
pbsv.DEL.20212	splice_acceptor_variant&splice_region_variant&3_prime_UTR_variant&intron_variant	chr10:75961282	LOC303448	shared	SV
pbsv.DEL.20339	transcript_ablation	chr10:78217727	LOC100911361	shared	SV
pbsv.DEL.20896	frameshift_variant&splice_acceptor_variant&splice_region_variant&intron_variant	chr10:84592438	LOC680160	shared	SV
pbsv.DEL.20896	splice_donor_variant&conservative_inframe_deletion&splice_region_variant&intron_variant	chr10:84592438	LOC680160	shared	SV
pbsv.DEL.20903	frameshift_variant&splice_acceptor_variant&splice_region_variant&intron_variant	chr10:84628122	LOC100362031	shared	SV
pbsv.DEL.20935	frameshift_variant&splice_donor_variant&splice_region_variant&intron_variant	chr10:84796888	Krtap9-1	shared	SV
pbsv.DEL.21106	transcript_ablation	chr10:86657332	RGD1561590	shared	SV
pbsv.DEL.21290	frameshift_variant	chr10:88527563	Prp2l1	shared	SV
pbsv.DEL.21388	frameshift_variant&splice_donor_variant&splice_region_variant&intron_variant	chr10:89557356	Itgb3	shared	SV
pbsv.DEL.21401	frameshift_variant	chr10:89644040	Efcab3	shared	SV
pbsv.DEL.21471	frameshift_variant&splice_donor_variant&splice_region_variant&intron_variant	chr10:91081462	Map3k3	shared	SV
pbsv.DEL.22230	frameshift_variant	chr10:100489880	Grin2c	shared	SV
pbsv.DEL.22828	frameshift_variant&start_lost&splice_region_variant	chr11:5628410	LOC680121	shared	SV
pbsv.DEL.24361	exon_loss_variant	chr11:27987576	LOC108352303	shared	SV
pbsv.DEL.24361	splice_acceptor_variant&splice_donor_variant&splice_region_variant&intron_variant&non_coding_transcript_exon_variant	chr11:27987576	LOC108352303	shared	SV
pbsv.DEL.24506	splice_donor_variant&splice_region_variant&3_prime_UTR_variant&intron_variant	chr11:29756672	Hunk	shared	SV
pbsv.DEL.25033	splice_acceptor_variant&splice_region_variant&intron_variant&non_coding_transcript_exon_variant	chr11:35629478	B3galt5	shared	SV
pbsv.DEL.26268	splice_donor_variant&5_prime_UTR_truncation&exon_loss_variant&splice_region_variant&intron_variant	chr11:69324675	Bdh1	shared	SV
pbsv.DEL.26468	transcript_ablation	chr11:71255008	LOC100360218	shared	SV
pbsv.DEL.26599	splice_acceptor_variant&splice_region_variant&intron_variant&non_coding_transcript_exon_variant	chr11:73335545	Ccdc50	shared	SV
pbsv.DEL.26931	exon_loss_variant&splice_acceptor_variant&splice_donor_variant&splice_region_variant&intron_variant	chr11:78620098	Etv5	shared	SV
pbsv.DEL.27237	transcript_ablation	chr11:82278275	LOC100362453	shared	SV
pbsv.DEL.27374	splice_donor_variant&splice_region_variant&intron_variant&non_coding_transcript_exon_variant	chr11:84100364	Top3b	shared	SV
pbsv.DEL.27476	splice_donor_variant&splice_region_variant&intron_variant&non_coding_transcript_exon_variant	chr11:85578205	LOC102550875	shared	SV
pbsv.DEL.28027	gene_fusion	chr12:5287841	B3glct&LOC120095831	shared	SV
pbsv.DEL.28147	splice_acceptor_variant&splice_donor_variant&splice_region_variant&intron_variant&non_coding_transcript_exon_variant	chr12:5986907	LOC120095881	shared	SV
pbsv.DEL.30694	transcript_ablation	chr12:26819966	LOC102555557	shared	SV
pbsv.DEL.3100	frameshift_variant	chr1:55036280	LOC100910657	shared	SV
pbsv.DEL.3104	exon_loss_variant	chr1:55060223	LOC102556873	shared	SV
pbsv.DEL.3104	frameshift_variant	chr1:55060223	LOC102556873	shared	SV
pbsv.DEL.3104	stop_lost&disruptive_inframe_deletion	chr1:55060223	LOC102556873	shared	SV
pbsv.DEL.31371	exon_loss_variant	chr12:32250074	Cdk2ap1	shared	SV
pbsv.DEL.31371	exon_loss_variant&splice_acceptor_variant&splice_donor_variant&splice_region_variant&intron_variant	chr12:32250074	Cdk2ap1	shared	SV
pbsv.DEL.31371	exon_loss_variant&splice_region_variant	chr12:32250074	Cdk2ap1	shared	SV
pbsv.DEL.31371	splice_donor_variant&5_prime_UTR_truncation&exon_loss_variant&splice_region_variant&intron_variant	chr12:32250074	Cdk2ap1	shared	SV
pbsv.DEL.31372	exon_loss_variant	chr12:32250074	Cdk2ap1	shared	SV
pbsv.DEL.31405	splice_donor_variant&splice_region_variant&intron_variant&non_coding_transcript_exon_variant	chr12:32525105	LOC120095844	shared	SV
pbsv.DEL.31448	splice_donor_variant&conservative_inframe_deletion&splice_region_variant&intron_variant	chr12:33036602	Vps33a	shared	SV
pbsv.DEL.31519	splice_donor_variant&splice_region_variant&5_prime_UTR_variant&intron_variant	chr12:33719402	Rnf34	shared	SV
pbsv.DEL.31525	splice_acceptor_variant&splice_donor_variant&splice_region_variant&intron_variant&non_coding_transcript_exon_variant	chr12:33762946	LOC120095971	shared	SV
pbsv.DEL.32176	frameshift_variant&splice_acceptor_variant&splice_region_variant&intron_variant	chr12:42808305	Selplg	shared	SV
pbsv.DEL.32183	splice_acceptor_variant&splice_region_variant&intron_variant&non_coding_transcript_exon_variant	chr12:42854029	LOC120096009	shared	SV
pbsv.DEL.32684	bidirectional_gene_fusion	chr13:4220663	Cntnap5c&LOC120096183	shared	SV
pbsv.DEL.32684	splice_donor_variant&splice_region_variant&intron_variant&non_coding_transcript_exon_variant	chr13:4220663	LOC120096183	shared	SV
pbsv.DEL.34893	transcript_ablation	chr13:41304429	LOC120096445	shared	SV
pbsv.DEL.34988	gene_fusion	chr13:42952033	LOC120096247&Srgap2	shared	SV
pbsv.DEL.35530	splice_acceptor_variant&splice_region_variant&intron_variant&non_coding_transcript_exon_variant	chr13:52282317	LOC120096266	shared	SV
pbsv.DEL.35693	splice_acceptor_variant&splice_donor_variant&splice_region_variant&intron_variant&non_coding_transcript_exon_variant	chr13:55082751	LOC102547022	shared	SV
pbsv.DEL.35704	splice_acceptor_variant&splice_region_variant&intron_variant&non_coding_transcript_exon_variant	chr13:55263788	LOC120096267	shared	SV
pbsv.DEL.3640	exon_loss_variant&splice_acceptor_variant&splice_donor_variant&splice_region_variant&intron_variant	chr1:63569056	LOC108348195	shared	SV
pbsv.DEL.37066	splice_acceptor_variant&splice_region_variant&intron_variant&non_coding_transcript_exon_variant	chr13:78224747	LOC120096306	shared	SV
pbsv.DEL.38954	transcript_ablation	chr14:12026672	LOC120096868	shared	SV
pbsv.DEL.39672	frameshift_variant&start_lost&splice_region_variant	chr14:21006523	Ppial4d	shared	SV
pbsv.DEL.3996	splice_donor_variant&splice_region_variant&5_prime_UTR_variant&intron_variant	chr1:77567605	Gng8	shared	SV
pbsv.DEL.40358	transcript_ablation	chr14:30758036	LOC103692785	shared	SV
pbsv.DEL.4064	splice_donor_variant&splice_region_variant&3_prime_UTR_variant&intron_variant	chr1:78398347	Mill1	shared	SV
pbsv.DEL.41730	transcript_ablation	chr14:51301152	Cox7a2l2	shared	SV
pbsv.DEL.42862	splice_donor_variant&splice_region_variant&intron_variant&non_coding_transcript_exon_variant	chr14:76168243	LOC120096505	shared	SV
pbsv.DEL.4311	splice_acceptor_variant&splice_region_variant&5_prime_UTR_variant&intron_variant	chr1:82493162	RGD1560854	shared	SV
pbsv.DEL.43387	splice_donor_variant&splice_region_variant&intron_variant&non_coding_transcript_exon_variant	chr14:86367233	LOC120096666	shared	SV
pbsv.DEL.43885	gene_fusion	chr14:94307730	Actr2&LOC120096761	shared	SV
pbsv.DEL.44003	frameshift_variant&splice_acceptor_variant&splice_region_variant&intron_variant	chr14:95254582	Peli1	shared	SV
pbsv.DEL.4560	splice_acceptor_variant&splice_region_variant&intron_variant&non_coding_transcript_exon_variant	chr1:85071357	LOC100912787	shared	SV
pbsv.DEL.45636	splice_acceptor_variant&splice_donor_variant&5_prime_UTR_truncation&exon_loss_variant&splice_region_variant&intron_variant	chr15:16898913	Abhd6	shared	SV
pbsv.DEL.4566	splice_donor_variant&splice_region_variant&intron_variant&non_coding_transcript_exon_variant	chr1:85125802	LOC120096968	shared	SV
pbsv.DEL.4576	gene_fusion	chr1:85235001	LOC108348102&Zfp569	shared	SV
pbsv.DEL.45894	bidirectional_gene_fusion	chr15:19706198	LOC120096950&LOC120096951	shared	SV
pbsv.DEL.45894	splice_donor_variant&splice_region_variant&intron_variant&non_coding_transcript_exon_variant	chr15:19706198	LOC120096950	shared	SV
pbsv.DEL.45894	splice_donor_variant&splice_region_variant&intron_variant&non_coding_transcript_exon_variant	chr15:19706198	LOC120096951	shared	SV
pbsv.DEL.4591	frameshift_variant&splice_acceptor_variant&splice_region_variant&intron_variant	chr1:85312723	LOC100359681	shared	SV
pbsv.DEL.46226	exon_loss_variant	chr15:24869091	Supt16h	shared	SV
pbsv.DEL.46227	exon_loss_variant	chr15:24877504	Supt16h	shared	SV
pbsv.DEL.46228	exon_loss_variant	chr15:24877504	Supt16h	shared	SV
pbsv.DEL.46230	splice_acceptor_variant&splice_donor_variant&splice_region_variant&intron_variant	chr15:24880884	Supt16h	shared	SV
pbsv.DEL.46231	exon_loss_variant&splice_acceptor_variant&splice_donor_variant&splice_region_variant&intron_variant	chr15:24880884	Supt16h	shared	SV
pbsv.DEL.46899	splice_donor_variant&splice_region_variant&intron_variant&non_coding_transcript_exon_variant	chr15:51357048	LOC120097044	shared	SV
pbsv.DEL.47628	bidirectional_gene_fusion	chr15:66653586	LOC120097054&LOC120097055	shared	SV
pbsv.DEL.47628	splice_donor_variant&splice_region_variant&intron_variant&non_coding_transcript_exon_variant	chr15:66653586	LOC120097055	shared	SV
pbsv.DEL.49618	transcript_ablation	chr15:96681676	LOC120097294	shared	SV
pbsv.DEL.50583	splice_donor_variant&splice_region_variant&intron_variant&non_coding_transcript_exon_variant	chr16:7953823	LOC102547142	shared	SV
pbsv.DEL.50720	splice_acceptor_variant&splice_region_variant&5_prime_UTR_variant&intron_variant	chr16:9638449	Shld2	shared	SV
pbsv.DEL.51334	splice_donor_variant&5_prime_UTR_truncation&exon_loss_variant&splice_region_variant&intron_variant	chr16:17759948	Cyp4f18	shared	SV
pbsv.DEL.52094	transcript_ablation	chr16:32729214	LOC102555039	shared	SV
pbsv.DEL.53298	splice_acceptor_variant&splice_donor_variant&5_prime_UTR_truncation&exon_loss_variant&splice_region_variant&intron_variant	chr16:58436991	Smim18	shared	SV
pbsv.DEL.53298	splice_acceptor_variant&splice_donor_variant&splice_region_variant&intron_variant&non_coding_transcript_exon_variant	chr16:58436991	Smim18	shared	SV
pbsv.DEL.53654	splice_donor_variant&splice_region_variant&intron_variant&non_coding_transcript_exon_variant	chr16:65863244	LOC120097512	shared	SV
pbsv.DEL.54664	splice_donor_variant&splice_region_variant&intron_variant&non_coding_transcript_exon_variant	chr17:4203848	LOC100912124	shared	SV
pbsv.DEL.54862	splice_acceptor_variant&splice_donor_variant&splice_region_variant&intron_variant&non_coding_transcript_exon_variant	chr17:6115658	LOC120097747	shared	SV
pbsv.DEL.55082	start_lost&conservative_inframe_deletion&splice_region_variant	chr17:8431627	LOC100360522	shared	SV
pbsv.DEL.55937	frameshift_variant&start_lost&splice_region_variant	chr17:18245187	LOC102554989	shared	SV
pbsv.DEL.56053	transcript_ablation	chr17:19385528	LOC120098037	shared	SV
pbsv.DEL.5620	gene_fusion	chr1:105731019	LOC120099819&Luzp2	shared	SV
pbsv.DEL.5624	splice_donor_variant&splice_region_variant&intron_variant&non_coding_transcript_exon_variant	chr1:105738250	LOC120099819	shared	SV
pbsv.DEL.56319	splice_acceptor_variant&splice_region_variant&intron_variant&non_coding_transcript_exon_variant	chr17:21814512	LOC120097810	shared	SV
pbsv.DEL.5669	transcript_ablation	chr1:106390719	LOC120100147	shared	SV
pbsv.DEL.56741	transcript_ablation	chr17:26235728	LOC120097889	shared	SV
pbsv.DEL.57534	splice_acceptor_variant&splice_donor_variant&splice_region_variant&intron_variant	chr17:40072969	Mrs2	shared	SV
pbsv.DEL.57867	transcript_ablation	chr17:45438580	LOC120098033	shared	SV
pbsv.DEL.57917	transcript_ablation	chr17:45863745	LOC120098035	shared	SV
pbsv.DEL.57934	splice_acceptor_variant&splice_donor_variant&5_prime_UTR_truncation&exon_loss_variant&splice_region_variant&intron_variant	chr17:45935479	Amph	shared	SV
pbsv.DEL.5889	exon_loss_variant	chr1:110998048	LOC102551177	shared	SV
pbsv.DEL.5889	feature_ablation	chr1:110998048	LOC102551177&LOC120100316&LOC120100323&LOC120100332	shared	SV
pbsv.DEL.5889	transcript_ablation	chr1:110998048	LOC120100316	shared	SV
pbsv.DEL.5889	transcript_ablation	chr1:110998048	LOC120100323	shared	SV
pbsv.DEL.5889	transcript_ablation	chr1:110998048	LOC120100332	shared	SV
pbsv.DEL.59840	splice_donor_variant&splice_region_variant&3_prime_UTR_variant&intron_variant	chr17:73252822	Optn	shared	SV
pbsv.DEL.59841	frameshift_variant&splice_acceptor_variant&splice_region_variant&intron_variant	chr17:73253522	Optn	shared	SV
pbsv.DEL.59954	splice_acceptor_variant&splice_region_variant&intron_variant&non_coding_transcript_exon_variant	chr17:74079261	LOC120097896	shared	SV
pbsv.DEL.60311	gene_fusion	chr17:77748382	Cacnb2&LOC120098018	shared	SV
pbsv.DEL.61686	splice_acceptor_variant&splice_region_variant&intron_variant&non_coding_transcript_exon_variant	chr18:7944436	LOC120098203	shared	SV
pbsv.DEL.61687	gene_fusion	chr18:7951419	Cdh2&LOC120098203	shared	SV
pbsv.DEL.62930	splice_acceptor_variant&splice_region_variant&intron_variant&non_coding_transcript_exon_variant	chr18:27105426	LOC102550858	shared	SV
pbsv.DEL.62976	frameshift_variant&splice_acceptor_variant&splice_region_variant&intron_variant	chr18:29813203	Arap3	shared	SV
pbsv.DEL.63009	splice_donor_variant&splice_region_variant&intron_variant&non_coding_transcript_exon_variant	chr18:30287096	LOC120098126	shared	SV
pbsv.DEL.63180	gene_fusion	chr18:40156294	LOC120098258&Sema6a	shared	SV
pbsv.DEL.63320	splice_donor_variant&splice_region_variant&intron_variant&non_coding_transcript_exon_variant	chr18:42730069	LOC120098276	shared	SV
pbsv.DEL.63676	transcript_ablation	chr18:48271335	LOC100362479	shared	SV
pbsv.DEL.63968	splice_acceptor_variant&splice_region_variant&intron_variant&non_coding_transcript_exon_variant	chr18:51995088	LOC120098199	shared	SV
pbsv.DEL.6745	transcript_ablation	chr1:124419588	LOC120100125	shared	SV
pbsv.DEL.67850	transcript_ablation	chr19:22374877	LOC120098507	shared	SV
pbsv.DEL.67946	splice_acceptor_variant&splice_region_variant&intron_variant&non_coding_transcript_exon_variant	chr19:23320079	Rad23a	shared	SV
pbsv.DEL.67971	splice_acceptor_variant&splice_region_variant&intron_variant&non_coding_transcript_exon_variant	chr19:23691710	LOC120098529	shared	SV
pbsv.DEL.6842	transcript_ablation	chr1:126158012	LOC102553828	shared	SV
pbsv.DEL.68748	transcript_ablation	chr19:34343913	LOC100360573	shared	SV
pbsv.DEL.70095	frameshift_variant&stop_lost	chr19:49989121	Ca5a	shared	SV
pbsv.DEL.70491	transcript_ablation	chr19:53561181	Set	shared	SV
pbsv.DEL.70529	bidirectional_gene_fusion	chr19:53809709	LOC120098634&Pcnx2	shared	SV
pbsv.DEL.70529	exon_loss_variant	chr19:53809709	LOC120098634	shared	SV
pbsv.DEL.70826	transcript_ablation	chr2:1227443	LOC120101142	shared	SV
pbsv.DEL.71075	frameshift_variant&start_lost	chr2:5190406	Ell2	shared	SV
pbsv.DEL.72098	gene_fusion	chr2:26561742	LOC100912266&LOC102548698	shared	SV
pbsv.DEL.72098	splice_acceptor_variant&splice_region_variant&intron_variant&non_coding_transcript_exon_variant	chr2:26561742	LOC100912266	shared	SV
pbsv.DEL.72376	bidirectional_gene_fusion	chr2:29273094	Arhgef28&LOC120101361	shared	SV
pbsv.DEL.72415	splice_acceptor_variant&splice_donor_variant&splice_region_variant&intron_variant	chr2:29660855	Btf3	shared	SV
pbsv.DEL.72485	splice_donor_variant&5_prime_UTR_truncation&exon_loss_variant&splice_region_variant&intron_variant	chr2:30297169	Tnpo1	shared	SV
pbsv.DEL.72719	splice_acceptor_variant&splice_donor_variant&splice_region_variant&intron_variant&non_coding_transcript_exon_variant	chr2:32640430	LOC102556051	shared	SV
pbsv.DEL.73329	splice_donor_variant&splice_region_variant&intron_variant&non_coding_transcript_exon_variant	chr2:41078083	LOC120101082	shared	SV
pbsv.DEL.73476	splice_donor_variant&splice_region_variant&intron_variant&non_coding_transcript_exon_variant	chr2:43055373	LOC120100703	shared	SV
pbsv.DEL.73560	splice_acceptor_variant&splice_donor_variant&splice_region_variant&intron_variant	chr2:43928583	Ankrd55	shared	SV
pbsv.DEL.7362	bidirectional_gene_fusion	chr1:133654253	Kif7&LOC120099868	shared	SV
pbsv.DEL.74142	splice_donor_variant&splice_region_variant&intron_variant&non_coding_transcript_exon_variant	chr2:51718865	LOC120100720	shared	SV
pbsv.DEL.74377	frameshift_variant&start_lost&splice_region_variant	chr2:54437529	Rps15al4	shared	SV
pbsv.DEL.74491	splice_acceptor_variant&splice_region_variant&intron_variant&non_coding_transcript_exon_variant	chr2:57229483	LOC120100734	shared	SV
pbsv.DEL.75247	transcript_ablation	chr2:70446597	LOC120101245	shared	SV
pbsv.DEL.75627	frameshift_variant	chr2:76016924	LOC310177	shared	SV
pbsv.DEL.75782	frameshift_variant&splice_acceptor_variant&splice_region_variant&intron_variant	chr2:78293844	Otulin	shared	SV
pbsv.DEL.76126	transcript_ablation	chr2:82939214	LOC120101135	shared	SV
pbsv.DEL.76182	transcript_ablation	chr2:83782179	LOC120101139	shared	SV
pbsv.DEL.76909	splice_acceptor_variant&splice_donor_variant&splice_region_variant&intron_variant&non_coding_transcript_exon_variant	chr2:93625882	LOC108349981	shared	SV
pbsv.DEL.76980	transcript_ablation	chr2:94859655	LOC120101141	shared	SV
pbsv.DEL.77167	transcript_ablation	chr2:98758903	LOC120100568	shared	SV
pbsv.DEL.79284	bidirectional_gene_fusion	chr2:141857598	Ankub1&LOC108350015	shared	SV
pbsv.DEL.79323	splice_donor_variant&5_prime_UTR_truncation&exon_loss_variant&splice_region_variant&intron_variant	chr2:142774520	Eif2a	shared	SV
pbsv.DEL.79376	splice_acceptor_variant&splice_region_variant&intron_variant&non_coding_transcript_exon_variant	chr2:143365393	LOC120100831	shared	SV
pbsv.DEL.79729	splice_donor_variant&splice_region_variant&intron_variant&non_coding_transcript_exon_variant	chr2:149555978	LOC120100836	shared	SV
pbsv.DEL.79864	transcript_ablation	chr2:151544327	LOC120101246	shared	SV
pbsv.DEL.81013	splice_donor_variant&splice_region_variant&intron_variant&non_coding_transcript_exon_variant	chr2:170388644	LOC102552432	shared	SV
pbsv.DEL.81056	splice_donor_variant&splice_region_variant&intron_variant&non_coding_transcript_exon_variant	chr2:170933664	LOC120100860	shared	SV
pbsv.DEL.81707	frameshift_variant&start_lost&splice_region_variant	chr2:182339345	LOC100363268	shared	SV
pbsv.DEL.81794	splice_acceptor_variant&splice_region_variant&intron_variant&non_coding_transcript_exon_variant	chr2:183268052	LOC120100879	shared	SV
pbsv.DEL.81914	splice_acceptor_variant&splice_region_variant&3_prime_UTR_variant&intron_variant	chr2:184248801	Polr3c	shared	SV
pbsv.DEL.81970	frameshift_variant&start_lost	chr2:184905153	LOC690468	shared	SV
pbsv.DEL.82646	transcript_ablation	chr2:193601287	Prdx1l1	shared	SV
pbsv.DEL.82652	exon_loss_variant&splice_acceptor_variant&splice_donor_variant&splice_region_variant&intron_variant	chr2:193637029	Chia	shared	SV
pbsv.DEL.82829	frameshift_variant&splice_donor_variant&splice_region_variant&intron_variant	chr2:196306433	Clcc1	shared	SV
pbsv.DEL.82829	splice_donor_variant&splice_region_variant&intron_variant&non_coding_transcript_exon_variant	chr2:196306433	Clcc1	shared	SV
pbsv.DEL.83355	bidirectional_gene_fusion	chr2:203855480	Dph5&Slc30a7	shared	SV
pbsv.DEL.84614	frameshift_variant	chr2:219699968	LOC103691708	shared	SV
pbsv.DEL.85154	start_lost&conservative_inframe_deletion	chr2:226517659	LOC365949	shared	SV
pbsv.DEL.86031	splice_acceptor_variant&splice_donor_variant&splice_region_variant&intron_variant	chr2:237762334	LOC120101103	shared	SV
pbsv.DEL.87678	frameshift_variant	chr20:4923034	Vps52	shared	SV
pbsv.DEL.87678	frameshift_variant&splice_acceptor_variant&splice_region_variant&intron_variant	chr20:4923034	Vps52	shared	SV
pbsv.DEL.8773	splice_donor_variant&splice_region_variant&intron_variant&non_coding_transcript_exon_variant	chr1:153896210	Arrb1	shared	SV
pbsv.DEL.87822	splice_donor_variant&splice_region_variant&intron_variant	chr20:6589009	Armc12	shared	SV
pbsv.DEL.87972	frameshift_variant&splice_donor_variant&splice_region_variant&intron_variant	chr20:7750251	Cmtr1	shared	SV
pbsv.DEL.8850	bidirectional_gene_fusion	chr1:154864709	LOC103691200&LOC120099893	shared	SV
pbsv.DEL.8850	splice_acceptor_variant&splice_donor_variant&splice_region_variant&intron_variant&non_coding_transcript_exon_variant	chr1:154864709	LOC103691200	shared	SV
pbsv.DEL.8850	splice_acceptor_variant&splice_region_variant&intron_variant&non_coding_transcript_exon_variant	chr1:154864709	LOC120099893	shared	SV
pbsv.DEL.885	splice_donor_variant&splice_region_variant&intron_variant&non_coding_transcript_exon_variant	chr1:10025267	LOC108349489	shared	SV
pbsv.DEL.88773	transcript_ablation	chr20:20650174	LOC120098912	shared	SV
pbsv.DEL.89292	gene_fusion	chr20:32255639	LOC120098878&Slc35f1	shared	SV
pbsv.DEL.90132	splice_acceptor_variant&splice_region_variant&intron_variant&non_coding_transcript_exon_variant	chr20:43082769	LOC120098872	shared	SV
pbsv.DEL.90149	exon_loss_variant&splice_region_variant	chr20:44142207	Mettl24	shared	SV
pbsv.DEL.90149	frameshift_variant&start_lost&splice_region_variant	chr20:44142207	Mettl24	shared	SV
pbsv.DEL.90149	splice_donor_variant&5_prime_UTR_truncation&exon_loss_variant&splice_region_variant&intron_variant	chr20:44142207	Mettl24	shared	SV
pbsv.DEL.90149	splice_donor_variant&splice_region_variant&5_prime_UTR_variant&intron_variant	chr20:44142207	Mettl24	shared	SV
pbsv.DEL.90149	splice_donor_variant&splice_region_variant&intron_variant&non_coding_transcript_exon_variant	chr20:44142207	Mettl24	shared	SV
pbsv.DEL.90827	splice_donor_variant&splice_region_variant&intron_variant&non_coding_transcript_exon_variant	chr20:54114331	LOC102549728	shared	SV
pbsv.DEL.9103	transcript_ablation	chr1:158444654	LOC120099899	shared	SV
pbsv.DEL.91447	frameshift_variant&splice_donor_variant&splice_region_variant&intron_variant	chr3:8188439	Sapcd2	shared	SV
pbsv.DEL.91483	bidirectional_gene_fusion	chr3:8762649	Camsap1&LOC100360117	shared	SV
pbsv.DEL.91567	transcript_ablation	chr3:9583879	LOC100360449	shared	SV
pbsv.DEL.91638	start_lost&conservative_inframe_deletion&splice_region_variant	chr3:10128069	LOC684988	shared	SV
pbsv.DEL.91837	splice_donor_variant&splice_region_variant&intron_variant&non_coding_transcript_exon_variant	chr3:13404478	LOC120101890	shared	SV
pbsv.DEL.92017	splice_acceptor_variant&splice_donor_variant&splice_region_variant&intron_variant	chr3:15509130	Prrc2b	shared	SV
pbsv.DEL.92017	transcript_ablation	chr3:15509130	LOC120102002	shared	SV
pbsv.DEL.92018	exon_loss_variant	chr3:15509130	LOC103691765	shared	SV
pbsv.DEL.92018	exon_loss_variant	chr3:15509130	Prrc2b	shared	SV
pbsv.DEL.92018	transcript_ablation	chr3:15509130	LOC120102002	shared	SV
pbsv.DEL.92020	exon_loss_variant	chr3:15511213	LOC103691765	shared	SV
pbsv.DEL.92020	exon_loss_variant	chr3:15511213	Prrc2b	shared	SV
pbsv.DEL.92020	exon_loss_variant&splice_acceptor_variant&splice_donor_variant&splice_region_variant&intron_variant	chr3:15511213	Prrc2b	shared	SV
pbsv.DEL.92094	splice_donor_variant&splice_region_variant&3_prime_UTR_variant&intron_variant	chr3:16278919	Slc2a8	shared	SV
pbsv.DEL.92303	splice_donor_variant&splice_region_variant&intron_variant&non_coding_transcript_exon_variant	chr3:18550634	LOC102554040	shared	SV
pbsv.DEL.92833	transcript_ablation	chr3:27327412	LOC120101542	shared	SV
pbsv.DEL.93393	splice_acceptor_variant&splice_region_variant&3_prime_UTR_variant&intron_variant	chr3:36395036	Rbm43	shared	SV
pbsv.DEL.95113	exon_loss_variant&splice_acceptor_variant&splice_donor_variant&splice_region_variant&intron_variant	chr3:61777252	LOC120101582	shared	SV
pbsv.DEL.95189	exon_loss_variant&splice_acceptor_variant&splice_donor_variant&splice_region_variant&intron_variant	chr3:62842673	Cwc22	shared	SV
pbsv.DEL.9554	splice_acceptor_variant&splice_donor_variant&splice_region_variant&intron_variant&non_coding_transcript_exon_variant	chr1:164914511	LOC120097355	shared	SV
pbsv.DEL.95616	splice_acceptor_variant&splice_donor_variant&splice_region_variant&intron_variant	chr3:68893627	Itgav	shared	SV
pbsv.DEL.95820	transcript_ablation	chr3:71838005	Olr519	shared	SV
pbsv.DEL.9594	frameshift_variant	chr1:165574523	LOC108349779	shared	SV
pbsv.DEL.9595	frameshift_variant	chr1:165574631	LOC108349779	shared	SV
pbsv.DEL.97940	exon_loss_variant&splice_acceptor_variant&splice_donor_variant&splice_region_variant&intron_variant	chr3:108331883	Ckmt1	shared	SV
pbsv.DEL.98571	splice_donor_variant&splice_region_variant&intron_variant&non_coding_transcript_exon_variant	chr3:116458789	LOC102549385	shared	SV
pbsv.DEL.99062	splice_donor_variant&splice_region_variant&intron_variant&non_coding_transcript_exon_variant	chr3:123221817	LOC120101680	shared	SV
pbsv.DEL.99585	splice_donor_variant&splice_region_variant&intron_variant&non_coding_transcript_exon_variant	chr3:131086122	LOC120101720	shared	SV
pbsv.DEL.9983	transcript_ablation	chr1:170720392	LOC100911093	shared	SV
pbsv.INS.103850	frameshift_variant	chr4:25392830	Abcb1a	shared	SV
pbsv.INS.105955	frameshift_variant	chr4:63958398	Slc13a4	shared	SV
pbsv.INS.111950	frameshift_variant&stop_gained	chr4:155782844	Aicda	shared	SV
pbsv.INS.114178	frameshift_variant	chr5:15243327	Rp1	shared	SV
pbsv.INS.11883	frameshift_variant	chr1:206955161	LOC108349691	shared	SV
pbsv.INS.120841	frameshift_variant	chr5:121471436	Mroh7	shared	SV
pbsv.INS.123805	splice_donor_variant&intron_variant	chr5:153783404	Spen	shared	SV
pbsv.INS.12391	start_lost&disruptive_inframe_insertion	chr1:220577076	LOC120100003	shared	SV
pbsv.INS.129441	splice_donor_variant&intron_variant	chr6:94633460	Syne2	shared	SV
pbsv.INS.131928	splice_acceptor_variant&intron_variant	chr6:129845796	LOC120103625	shared	SV
pbsv.INS.133403	start_lost&conservative_inframe_insertion	chr7:8959458	Dot1l	shared	SV
pbsv.INS.133426	frameshift_variant&stop_gained	chr7:9184181	Atp8b3	shared	SV
pbsv.INS.134440	frameshift_variant	chr7:21302707	Stab2	shared	SV
pbsv.INS.140213	frameshift_variant	chr7:127938120	LOC120093719	shared	SV
pbsv.INS.143888	splice_acceptor_variant&intron_variant	chr8:54558768	LOC103693097	shared	SV
pbsv.INS.148258	splice_donor_variant&intron_variant	chr8:111182767	Lrrfip2	shared	SV
pbsv.INS.15317	frameshift_variant	chr10:5967682	Grin2a	shared	SV
pbsv.INS.154013	frameshift_variant&stop_gained	chr9:73262192	Fn1	shared	SV
pbsv.INS.155821	frameshift_variant&stop_gained	chr9:106088333	LOC120094772	shared	SV
pbsv.INS.18986	stop_gained&disruptive_inframe_insertion	chr10:54310937	Tp53	shared	SV
pbsv.INS.28362	frameshift_variant&stop_gained	chr12:7459518	Flt1	shared	SV
pbsv.INS.28660	frameshift_variant	chr12:9754010	Trrap	shared	SV
pbsv.INS.36329	frameshift_variant&stop_gained	chr13:65396613	Lamc1	shared	SV
pbsv.INS.38165	frameshift_variant&stop_lost	chr14:4756361	Gbp6	shared	SV
pbsv.INS.39200	splice_donor_variant&intron_variant	chr14:15760059	Sdad1	shared	SV
pbsv.INS.4122	splice_acceptor_variant&intron_variant	chr1:79224578	Gemin7	shared	SV
pbsv.INS.49523	frameshift_variant	chr15:95572720	Abcc4	shared	SV
pbsv.INS.50439	frameshift_variant&stop_gained	chr16:6340017	Stab1	shared	SV
pbsv.INS.50849	frameshift_variant	chr16:11274097	LOC120097482	shared	SV
pbsv.INS.54877	frameshift_variant&stop_gained	chr17:6332194	Kif27	shared	SV
pbsv.INS.55164	frameshift_variant	chr17:9152112	Dbn1	shared	SV
pbsv.INS.57126	splice_donor_variant&intron_variant	chr17:33624454	Exoc2	shared	SV
pbsv.INS.5807	frameshift_variant	chr1:108637818	Gabrb3	shared	SV
pbsv.INS.59630	start_lost&disruptive_inframe_insertion	chr17:71409787	Celf2	shared	SV
pbsv.INS.67010	splice_donor_variant&intron_variant	chr19:10619171	LOC102553339	shared	SV
pbsv.INS.68711	frameshift_variant&stop_gained	chr19:33734876	Cenpt	shared	SV
pbsv.INS.7425	splice_donor_variant&intron_variant	chr1:134192510	LOC102549117	shared	SV
pbsv.INS.74488	stop_gained&disruptive_inframe_insertion	chr2:57213257	Nup155	shared	SV
pbsv.INS.74579	frameshift_variant&stop_gained	chr2:58666579	Spef2	shared	SV
pbsv.INS.74634	frameshift_variant&splice_region_variant	chr2:59562618	Rai14	shared	SV
pbsv.INS.84615	frameshift_variant	chr2:219700398	LOC103691708	shared	SV
pbsv.INS.87420	frameshift_variant	chr20:3619453	Lta	shared	SV
pbsv.INS.87916	splice_donor_variant&intron_variant	chr20:7391673	Mtch1	shared	SV
pbsv.INS.88040	frameshift_variant	chr20:8415239	Btbd9	shared	SV
pbsv.INS.95784	frameshift_variant&stop_gained	chr3:71450175	Olr500	shared	SV
pbsv.INS.95791	frameshift_variant&stop_gained	chr3:71515331	Olr507	shared	SV
pbsv.INS.95852	frameshift_variant&stop_gained	chr3:72680087	Olr557	shared	SV
pbsv.INS.9783	splice_donor_variant&intron_variant	chr1:167694913	Far1	shared	SV
pbsv.INS.98548	frameshift_variant&stop_gained	chr3:116315569	Ttl	shared	SV
pbsv.INS.99791	splice_donor_variant&intron_variant	chr3:133714612	Ralgapa2	shared	SV
pbsv.INS.99802	frameshift_variant	chr3:133856730	Ralgapa2	shared	SV
pbsv.INS.DUP.117961	splice_donor_variant&splice_region_variant&5_prime_UTR_variant&intron_variant	chr5:73344495	Lpar1	shared	SV
pbsv.INS.DUP.127125	frameshift_variant&stop_lost	chr6:56637455	LOC120103419	shared	SV
pbsv.INS.DUP.127125	stop_lost&duplication	chr6:56637455	LOC120103419	shared	SV
pbsv.INS.DUP.131381	duplication	chr6:123005736	Serpina4	shared	SV
pbsv.INS.DUP.131381	frameshift_variant&splice_donor_variant&splice_region_variant&intron_variant	chr6:123005736	Serpina4	shared	SV
pbsv.INS.DUP.153248	stop_gained&duplication	chr9:60443000	C2cd6	shared	SV
pbsv.INS.DUP.155093	splice_donor_variant&splice_region_variant&intron_variant&non_coding_transcript_exon_variant	chr9:95821220	LOC120094750	shared	SV
pbsv.INS.DUP.155760	duplication	chr9:105231618	Txndc2	shared	SV
pbsv.INS.DUP.18506	duplication	chr10:47401779	Zfp287	shared	SV
pbsv.INS.DUP.19891	duplication	chr10:71337864	Rps6kb1	shared	SV
pbsv.INS.DUP.19891	frameshift_variant&splice_donor_variant&splice_region_variant&intron_variant	chr10:71337864	Rps6kb1	shared	SV
pbsv.INS.DUP.19891	splice_donor_variant&splice_region_variant&intron_variant&non_coding_transcript_exon_variant	chr10:71337864	Rps6kb1	shared	SV
pbsv.INS.DUP.26416	duplication	chr11:70608710	LOC103690765	shared	SV
pbsv.INS.DUP.27611	duplication	chr12:1412208	LOC120095921	shared	SV
pbsv.INS.DUP.27611	frameshift_variant	chr12:1412208	LOC120095921	shared	SV
pbsv.INS.DUP.28050	splice_acceptor_variant&splice_region_variant&intron_variant	chr12:5400030	Hsph1	shared	SV
pbsv.INS.DUP.39558	duplication	chr14:19703408	Oprpn	shared	SV
pbsv.INS.DUP.40411	stop_gained&duplication	chr14:31166143	Arl9	shared	SV
pbsv.INS.DUP.45074	duplication	chr15:9076079	Top2b	shared	SV
pbsv.INS.DUP.45074	frameshift_variant&splice_acceptor_variant&splice_region_variant&intron_variant	chr15:9076079	Top2b	shared	SV
pbsv.INS.DUP.4699	splice_donor_variant&splice_region_variant&intron_variant&non_coding_transcript_exon_variant	chr1:86085709	LOC102554169	shared	SV
pbsv.INS.DUP.49671	stop_lost&duplication	chr15:97309077	LOC120097085	shared	SV
pbsv.INS.DUP.49672	stop_lost&duplication	chr15:97309512	LOC120097085	shared	SV
pbsv.INS.DUP.49674	frameshift_variant&stop_lost	chr15:97309949	LOC120097085	shared	SV
pbsv.INS.DUP.49674	stop_lost&duplication	chr15:97309949	LOC120097085	shared	SV
pbsv.INS.DUP.61206	frameshift_variant&stop_lost	chr18:2483307	LOC120098213	shared	SV
pbsv.INS.DUP.61206	stop_lost&duplication	chr18:2483307	LOC120098213	shared	SV
pbsv.INS.DUP.61207	duplication	chr18:2483643	LOC120098213	shared	SV
pbsv.INS.DUP.61207	frameshift_variant	chr18:2483643	LOC120098213	shared	SV
pbsv.INS.DUP.64455	duplication	chr18:57992964	Nars1	shared	SV
pbsv.INS.DUP.64455	frameshift_variant&splice_donor_variant&splice_region_variant&intron_variant	chr18:57992964	Nars1	shared	SV
pbsv.INS.DUP.70445	duplication	chr19:53163581	LOC103694360	shared	SV
pbsv.INS.DUP.70445	frameshift_variant	chr19:53163581	LOC103694360	shared	SV
pbsv.INS.DUP.87277	duplication	chr20:3172825	RGD1562885	shared	SV
pbsv.INS.DUP.88039	duplication	chr20:8415202	Btbd9	shared	SV
pbsv.INS.DUP.92293	duplication	chr3:18483076	Cntrl	shared	SV
pbsv.INS.DUP.92293	frameshift_variant&splice_donor_variant&splice_region_variant&intron_variant	chr3:18483076	Cntrl	shared	SV
pbsv.INS.DUP.92293	splice_donor_variant&splice_region_variant&intron_variant&non_coding_transcript_exon_variant	chr3:18483076	Cntrl	shared	SV
pbsv.INS.DUP.9440	duplication	chr1:163354521	Stk33	shared	SV
pbsv.INS.DUP.9440	frameshift_variant&splice_donor_variant&splice_region_variant&intron_variant	chr1:163354521	Stk33	shared	SV
pbsv.INV.103195	inversion&splice_region_variant	chr4:13570572	Fbxl13	shared	SV
pbsv.INV.103195	splice_acceptor_variant&splice_region_variant&3_prime_UTR_variant&intron_variant	chr4:13570572	Fbxl13	shared	SV
pbsv.INV.136422	splice_acceptor_variant&splice_region_variant&3_prime_UTR_variant&intron_variant	chr7:69233600	LOC120093636	shared	SV
pbsv.INV.154014	gene_fusion	chr9:73277021	LOC102554186&LOC120094699	shared	SV
pbsv.INV.154015	gene_fusion	chr9:73277462	LOC102554186&LOC120094699	shared	SV
pbsv.INV.28193	splice_acceptor_variant&splice_region_variant&intron_variant&non_coding_transcript_exon_variant	chr12:6263350	LOC108352416	shared	SV
pbsv.INV.83784	splice_acceptor_variant&splice_donor_variant&splice_region_variant&intron_variant&non_coding_transcript_exon_variant	chr2:209821811	LOC102555482	shared	SV
pbsv.SPLIT.DUP.101971	splice_donor_variant&splice_region_variant&5_prime_UTR_variant&intron_variant	chr3:164407649	LOC120101826	shared	SV
pbsv.SPLIT.DUP.101971	stop_gained&duplication&splice_region_variant	chr3:164407649	LOC120101826	shared	SV
pbsv.SPLIT.DUP.131185	duplication	chr6:120585432	Catsperb	shared	SV
pbsv.SPLIT.DUP.131185	frameshift_variant	chr6:120585432	Catsperb	shared	SV
