# Supplementary material for: Long-read whole-genome sequencing of SHR rat substrains with distinct substance use phenotypes
Source: Mamm Genome. 2025 Dec 22;37(1):17. doi: 10.1007/s00335-025-10187-z (PMC12722307; doi:10.1007/s00335-025-10187-z)
Supplement: Supplementary file 3 — (tab 7 KB) [file 335_2025_10187_MOESM3_ESM.tab]

Gene	Location	Variant_type	Variant_Impact	Function
Abhd6	chr15:16898913	SV	splice_acceptor_variant; splice_donor_variant; 5_prime_UTR_truncation; exon_loss_variant; splice_region_variant; intron_variant	long-term synaptic depression
Ace3	chr10:90948465	INDEL	splice_acceptor_variant; intron_variant	positive regulation of systemic arterial blood pressure
Amph	chr17:45935479	SV	splice_acceptor_variant; splice_donor_variant; 5_prime_UTR_truncation; exon_loss_variant; splice_region_variant; intron_variant	synaptic vesicle endocytosis
Ap3b1	chr2:25686841	INDEL	splice_acceptor_variant; splice_donor_variant; intron_variant	anterograde synaptic vesicle transport
Ap3b1	chr2:25686837	INDEL	frameshift_variant; splice_region_variant	anterograde synaptic vesicle transport
Ap3b1	chr2:25701426	INDEL	frameshift_variant	anterograde synaptic vesicle transport
Ap3b2	chr1:135416288	INDEL	splice_acceptor_variant; splice_donor_variant; intron_variant	anterograde synaptic vesicle transport
Ap3b2	chr1:135423544	INDEL	frameshift_variant	anterograde synaptic vesicle transport
Ap3b2	chr1:135418358	INDEL	splice_acceptor_variant; splice_donor_variant; intron_variant	anterograde synaptic vesicle transport
Ap3b2	chr1:135423550	INDEL	frameshift_variant	anterograde synaptic vesicle transport
Btbd9	chr20:8415239	SV	frameshift_variant	modulation of chemical synaptic transmission
Btbd9	chr20:8415202	SV	duplication	modulation of chemical synaptic transmission
Cap2	chr17:18059988	INDEL	splice_acceptor_variant; intron_variant	presynaptic actin cytoskeleton organization
Cdh9	chr2:66361852	INDEL	frameshift_variant	synaptic membrane adhesion
Celsr3	chr8:109550676	INDEL	frameshift_variant	dopaminergic neuron axon guidance
Cep89	chr1:88071368	SNP	splice_acceptor_variant; intron_variant	chemical synaptic transmission
Cnr2	chr5:148149602	SV	splice_acceptor_variant; splice_region_variant; 3_prime_UTR_variant; intron_variant	negative regulation of synaptic transmission, GABAergic
Cnr2	chr5:148149602	SV	splice_acceptor_variant; splice_region_variant; intron_variant; non_coding_transcript_exon_variant	negative regulation of synaptic transmission, GABAergic
Cpeb1	chr1:135406992	INDEL	splice_acceptor_variant; splice_donor_variant; intron_variant	regulation of neuronal synaptic plasticity
Cplx4	chr18:59490640	SNP	splice_acceptor_variant; intron_variant	synaptic vesicle exocytosis
Cyfip1	chr1:106723335	SNP	splice_acceptor_variant; intron_variant	modification of synaptic structure
Erbb2	chr10:83428203	INDEL	splice_donor_variant; splice_region_variant; intron_variant	neurotransmitter receptor localization to postsynaptic specialization membrane
Etv5	chr11:78620098	SV	exon_loss_variant; splice_acceptor_variant; splice_donor_variant; splice_region_variant; intron_variant	neuromuscular synaptic transmission
Fcsk	chr19:38850282	SNP	splice_donor_variant; intron_variant	response to dopamine
Fzd3	chr15:39421848	INDEL	splice_acceptor_variant; splice_donor_variant; intron_variant	dopaminergic neuron axon guidance
Gabra5	chr1:108361458	SNP	stop_gained; splice_region_variant	chemical synaptic transmission
Gabrb3	chr1:108637818	SV	frameshift_variant	synaptic transmission, GABAergic
Gabrr3	chr1:76197161	SV	transcript_ablation	chemical synaptic transmission
Grin2a	chr10:5967682	SV	frameshift_variant	excitatory postsynaptic potential
Hif1a	chr6:92664664	INDEL	splice_donor_variant; intron_variant	dopaminergic neuron differentiation
Itgb3	chr10:89557356	SV	frameshift_variant; splice_donor_variant; splice_region_variant; intron_variant	maintenance of postsynaptic specialization structure
Kcnc2	chr5:84276867	SV	transcript_ablation	voltage-gated monoatomic ion channel activity involved in regulation of presynaptic membrane potential
Lhfpl4	chr4:146338647	INDEL	frameshift_variant; splice_region_variant	neurotransmitter receptor localization to postsynaptic specialization membrane
Lhfpl4	chr4:146338941	INDEL	frameshift_variant	neurotransmitter receptor localization to postsynaptic specialization membrane
Lhfpl4	chr4:146338641	INDEL	frameshift_variant	neurotransmitter receptor localization to postsynaptic specialization membrane
Lpar1	chr5:73344495	SV	splice_donor_variant; splice_region_variant; 5_prime_UTR_variant; intron_variant	regulation of postsynaptic neurotransmitter receptor internalization
Lrp5	chr1:200821057	INDEL	splice_acceptor_variant; splice_donor_variant; intron_variant	regulation of blood pressure
Neurl1	chr1:246122617	INDEL	frameshift_variant	positive regulation of long-term neuronal synaptic plasticity
Neurl1	chr1:246111099	SNP	stop_gained	positive regulation of long-term neuronal synaptic plasticity
Npy1r	chr16:23046785	SNP	splice_acceptor_variant; intron_variant	regulation of blood pressure
Picalm	chr1:144101550	INDEL	splice_donor_variant; intron_variant	synaptic vesicle maturation
Rab27b	chr18:63756918	INDEL	frameshift_variant	synaptic vesicle endocytosis
Ramp2	chr10:86188742	INDEL	frameshift_variant	regulation of blood pressure
Rps6kb1	chr10:71337864	SV	frameshift_variant; splice_donor_variant; splice_region_variant; intron_variant	modulation of chemical synaptic transmission
Rps6kb1	chr10:71337864	SV	splice_donor_variant; splice_region_variant; intron_variant; non_coding_transcript_exon_variant	modulation of chemical synaptic transmission
Rps6kb1	chr10:71337864	SV	duplication	modulation of chemical synaptic transmission
Sctr	chr13:31190048	SNP	stop_lost	regulation of synaptic plasticity
Shank2	chr1:199561302	INDEL	splice_donor_variant; intron_variant	structural constituent of postsynaptic density
Stx1b	chr1:182418292	SV	splice_donor_variant; splice_region_variant; intron_variant; non_coding_transcript_exon_variant	positive regulation of excitatory postsynaptic potential
Stxbp5l	chr11:63414842	INDEL	frameshift_variant	regulation of synaptic vesicle exocytosis
Synj2	chr1:46607593	INDEL	splice_acceptor_variant; splice_donor_variant; intron_variant	synaptic vesicle endocytosis
Synj2	chr1:46607593	INDEL	frameshift_variant	synaptic vesicle endocytosis
Syt6	chr2:191102804	INDEL	frameshift_variant	postsynaptic dense core vesicle exocytosis
Wnt3	chr10:88717263	INDEL	frameshift_variant	midbrain dopaminergic neuron differentiation
Zdhhc3	chr8:122772987	SNP	splice_acceptor_variant; intron_variant	positive regulation of synaptic transmission, GABAergic
