# Supplementary material for: Long-read whole-genome sequencing of SHR rat substrains with distinct substance use phenotypes
Source: Mamm Genome. 2025 Dec 22;37(1):17. doi: 10.1007/s00335-025-10187-z (PMC12722307; doi:10.1007/s00335-025-10187-z)
Supplement: Supplementary file 4 — (tab 41 KB) [file 335_2025_10187_MOESM4_ESM.tab]

Gene	Location	Variant_type	Variant_Impact	Function
Aak1	chr4:119407405	INDEL	disruptive_inframe_insertion	presynaptic endocytosis
Aak1	chr4:119436270	SNP	missense_variant	presynaptic endocytosis
Aak1	chr4:119403842	INDEL	disruptive_inframe_deletion	presynaptic endocytosis
Aass	chr4:51642716	SNP	missense_variant	saccharopine dehydrogenase (NAD+, L-glutamate-forming) activity
Abca13	chr14:83988139	SNP	missense_variant	positive regulation of synaptic vesicle endocytosis
Abca13	chr14:83998633	SNP	missense_variant	positive regulation of synaptic vesicle endocytosis
Abca13	chr14:83946327	SNP	missense_variant	positive regulation of synaptic vesicle endocytosis
Abca13	chr14:83934673	SNP	missense_variant	positive regulation of synaptic vesicle endocytosis
Abca13	chr14:83973939	SNP	missense_variant	positive regulation of synaptic vesicle endocytosis
Abca13	chr14:84302689	SNP	missense_variant	positive regulation of synaptic vesicle endocytosis
Abca13	chr14:83974181	SNP	missense_variant	positive regulation of synaptic vesicle endocytosis
Abca13	chr14:83973857	SNP	missense_variant	positive regulation of synaptic vesicle endocytosis
Abca13	chr14:84006136	SNP	missense_variant	positive regulation of synaptic vesicle endocytosis
Abca13	chr14:84011004	SNP	missense_variant	positive regulation of synaptic vesicle endocytosis
Abca13	chr14:84011096	SNP	missense_variant	positive regulation of synaptic vesicle endocytosis
Abca13	chr14:84009358	SNP	missense_variant	positive regulation of synaptic vesicle endocytosis
Abca13	chr14:84374611	SNP	missense_variant	positive regulation of synaptic vesicle endocytosis
Abca13	chr14:83978302	SNP	missense_variant	positive regulation of synaptic vesicle endocytosis
Abca13	chr14:83927897	SNP	missense_variant	positive regulation of synaptic vesicle endocytosis
Abca13	chr14:83901065	SNP	missense_variant	positive regulation of synaptic vesicle endocytosis
Abhd6	chr15:16860913	SNP	missense_variant	long-term synaptic depression
Abi3bp	chr11:43950888	SNP	missense_variant; splice_region_variant	regulation of postsynaptic density assembly
Abi3bp	chr11:43987083	SNP	missense_variant	regulation of postsynaptic density assembly
Abi3bp	chr11:43993744	SNP	missense_variant	regulation of postsynaptic density assembly
Acacb	chr12:42457290	SNP	missense_variant	intracellular glutamate homeostasis
Acacb	chr12:42392701	SNP	missense_variant	intracellular glutamate homeostasis
Acp1	chr6:47514446	SNP	missense_variant	chemical synaptic transmission
Acp2	chr3:77181739	SNP	missense_variant	chemical synaptic transmission
Acp2	chr3:77176127	SNP	missense_variant	chemical synaptic transmission
Actl9b	chr1:63831066	SNP	missense_variant	postsynaptic actin cytoskeleton organization
Adam22	chr4:25874045	SNP	missense_variant; splice_region_variant	neurotransmitter receptor localization to postsynaptic specialization membrane
Adamts16	chr1:32477732	SNP	missense_variant	regulation of systemic arterial blood pressure
Adamts16	chr1:32558144	SNP	missense_variant	regulation of systemic arterial blood pressure
Adcy5	chr11:65617602	SNP	missense_variant	adenylate cyclase-activating dopamine receptor signaling pathway
Adgrb1	chr7:106474637	INDEL	disruptive_inframe_insertion	postsynaptic actin cytoskeleton organization
Adgrl3	chr14:26511296	SNP	missense_variant	maintenance of postsynaptic specialization structure
Adora2b	chr10:46940522	SNP	missense_variant	presynaptic modulation of chemical synaptic transmission
Ager	chr20:4149669	SNP	missense_variant	negative regulation of long-term synaptic depression
Agrn	chr5:166757121	SNP	missense_variant	chemical synaptic transmission
Agrn	chr5:166764229	SNP	missense_variant	chemical synaptic transmission
Agt	chr19:52535004	SNP	missense_variant	angiotensin-mediated vasoconstriction involved in regulation of systemic arterial blood pressure
Ahr	chr6:52241437	SNP	missense_variant	negative regulation of systemic arterial blood pressure
Ahr	chr6:52263422	SNP	missense_variant	negative regulation of systemic arterial blood pressure
Amph	chr17:45755220	SNP	missense_variant	synaptic vesicle endocytosis
Ano6	chr7:127106222	SNP	missense_variant	regulation of postsynaptic membrane potential
Ano6	chr7:127110825	SNP	missense_variant	regulation of postsynaptic membrane potential
Apba1	chr1:221501745	INDEL	conservative_inframe_deletion	chemical synaptic transmission
Arhgef11	chr2:173191038	SNP	missense_variant	positive regulation of L-glutamate import across plasma membrane
Arhgef11	chr2:173190453	SNP	missense_variant	positive regulation of L-glutamate import across plasma membrane
Arhgef11	chr2:173189524	SNP	missense_variant	positive regulation of L-glutamate import across plasma membrane
Arhgef11	chr2:173143741	SNP	missense_variant	positive regulation of L-glutamate import across plasma membrane
Arhgef7	chr16:77707684	SNP	missense_variant	postsynaptic actin cytoskeleton organization
Arid1b	chr1:45570027	INDEL	disruptive_inframe_deletion	neuron-neuron synaptic transmission
Arid1b	chr1:45900460	SNP	missense_variant	neuron-neuron synaptic transmission
Arpp19	chr8:75779752	SNP	missense_variant	dopamine receptor signaling pathway
Arrb2	chr10:55152856	SNP	missense_variant	positive regulation of synaptic transmission, dopaminergic
Atcay	chr7:8498230	SNP	missense_variant	negative regulation of glutamate metabolic process
Atf4	chr7:111805996	SNP	missense_variant	regulation of synaptic plasticity
Atp2b2	chr4:147000933	SNP	missense_variant	P-type calcium transporter activity involved in regulation of postsynaptic cytosolic calcium ion concentration
Atp6v0a4	chr4:66790470	SNP	missense_variant	synaptic vesicle lumen acidification
Atp6v1g3	chr13:49820660	SNP	missense_variant	synaptic vesicle lumen acidification
Atp6v1h	chr5:14422702	SNP	missense_variant	synaptic vesicle lumen acidification
Baiap3	chr10:14266825	SNP	missense_variant	regulation of synaptic transmission, GABAergic
Bcan	chr2:173460325	SNP	missense_variant	regulation of neuronal synaptic plasticity
Bcl11a	chr14:98072742	SNP	missense_variant	cellular response to L-glutamate
Bdkrb2	chr6:124497978	INDEL	disruptive_inframe_deletion	negative regulation of blood pressure
Bdkrb2	chr6:124497991	SNP	missense_variant	negative regulation of blood pressure
Bdkrb2	chr6:124499514	SNP	missense_variant	negative regulation of blood pressure
Bloc1s4	chr14:74043116	SNP	missense_variant	anterograde synaptic vesicle transport
Braf	chr4:68422623	INDEL	conservative_inframe_deletion	long-term synaptic potentiation
Bsn	chr8:108806199	SNP	missense_variant	structural constituent of presynaptic active zone
Bsn	chr8:108804760	SNP	missense_variant	structural constituent of presynaptic active zone
Bsn	chr8:108806101	SNP	missense_variant	structural constituent of presynaptic active zone
Bsn	chr8:108793281	INDEL	disruptive_inframe_insertion	structural constituent of presynaptic active zone
Btbd8	chr14:2268874	SNP	missense_variant	synaptic vesicle budding from endosome
Btbd8	chr14:2274139	SNP	missense_variant	synaptic vesicle budding from endosome
Btbd8	chr14:2269753	SNP	missense_variant	synaptic vesicle budding from endosome
Btbd8	chr14:2269937	SNP	missense_variant	synaptic vesicle budding from endosome
Btbd8	chr14:2270474	SNP	missense_variant	synaptic vesicle budding from endosome
Btbd9	chr20:8415195	SNP	missense_variant	modulation of chemical synaptic transmission
Btbd9	chr20:8583054	SNP	missense_variant	modulation of chemical synaptic transmission
Btbd9	chr20:8415201	SNP	missense_variant	modulation of chemical synaptic transmission
Btbd9	chr20:8583114	INDEL	disruptive_inframe_deletion	modulation of chemical synaptic transmission
Btbd9	chr20:8583156	SNP	missense_variant	modulation of chemical synaptic transmission
Btbd9	chr20:8289019	SNP	missense_variant	modulation of chemical synaptic transmission
C5	chr3:18272218	SNP	missense_variant	negative regulation of dopamine secretion
Cabp1	chr12:41388727	SNP	missense_variant	modification of postsynaptic actin cytoskeleton
Cacna1e	chr13:66651903	SNP	missense_variant	regulation of synaptic vesicle exocytosis
Cacna1g	chr10:79378839	SNP	missense_variant	chemical synaptic transmission
Cacna2d2	chr8:108072563	SNP	missense_variant	rhythmic synaptic transmission
Cadps	chr15:12592904	SNP	missense_variant	presynaptic dense core vesicle exocytosis
Cav2	chr4:45616970	SNP	missense_variant	positive regulation of dopamine receptor signaling pathway
Cckbr	chr1:159771887	SNP	missense_variant	positive regulation of synaptic transmission, GABAergic
Ccna2	chr2:119432514	SNP	missense_variant	cellular response to cocaine
Ccr2	chr8:123736612	SNP	missense_variant	positive regulation of synaptic transmission, glutamatergic
Ccr2	chr8:123736562	SNP	missense_variant	positive regulation of synaptic transmission, glutamatergic
Cdh11	chr19:2257063	SNP	missense_variant	modulation of chemical synaptic transmission
Cdh2	chr18:7957088	SNP	missense_variant	regulation of synaptic transmission, glutamatergic
Cep89	chr1:88071370	SNP	missense_variant; splice_region_variant	chemical synaptic transmission
Cep89	chr1:88071436	INDEL	conservative_inframe_deletion	chemical synaptic transmission
Cep89	chr1:88076965	SNP	missense_variant	chemical synaptic transmission
Cep89	chr1:88067954	SNP	missense_variant	chemical synaptic transmission
Chrdl1	chrX:106894667	SNP	missense_variant	AMPA glutamate receptor clustering
Chrm2	chr4:65144706	SNP	missense_variant	chemical synaptic transmission
Chrna3	chr8:55405132	SNP	missense_variant	synaptic transmission, cholinergic
Chrnb1	chr10:54512897	SNP	missense_variant	neuromuscular synaptic transmission
Chrne	chr10:55331622	SNP	missense_variant	chemical synaptic transmission
Chrne	chr10:55334010	SNP	missense_variant	chemical synaptic transmission
Chrng	chr9:87884048	SNP	missense_variant	chemical synaptic transmission
Chrng	chr9:87878457	SNP	missense_variant	chemical synaptic transmission
Ckap5	chr3:77514665	SNP	missense_variant	excitatory postsynaptic potential
Clic6	chr11:31738930	SNP	missense_variant	D2 dopamine receptor binding
Cln8	chr16:74751059	SNP	missense_variant	glutamate reuptake
Clptm1	chr1:79290003	SNP	missense_variant	regulation of postsynaptic membrane neurotransmitter receptor levels
Cnr2	chr5:148149188	SNP	missense_variant	negative regulation of synaptic transmission, GABAergic
Cnr2	chr5:148149398	SNP	missense_variant	negative regulation of synaptic transmission, GABAergic
Cntnap2	chr4:76334061	SNP	missense_variant	negative regulation of synaptic transmission, GABAergic
Colq	chr16:6757924	SNP	missense_variant	regulation of synaptic assembly at neuromuscular junction
Corin	chr14:35788459	SNP	missense_variant	regulation of blood pressure
Corin	chr14:35744358	SNP	missense_variant	regulation of blood pressure
Corin	chr14:35839193	SNP	missense_variant	regulation of blood pressure
Cplx4	chr18:59490600	SNP	missense_variant	synaptic vesicle exocytosis
Crebbp	chr10:11458410	INDEL	disruptive_inframe_deletion	behavioral response to cocaine
Ctnnd2	chr2:81967199	SNP	missense_variant	regulation of postsynaptic membrane neurotransmitter receptor levels
Cttnbp2	chr4:46815883	SNP	missense_variant	regulation of modification of postsynaptic actin cytoskeleton
Cux2	chr12:34635082	SNP	missense_variant	positive regulation of excitatory postsynaptic potential
Cx3cl1	chr19:10230033	SNP	missense_variant	inhibitory postsynaptic potential
Cyp11b2	chr7:106842728	SNP	missense_variant	positive regulation of blood pressure
Cyp11b2	chr7:106839784	SNP	missense_variant	positive regulation of blood pressure
Cyp11b2	chr7:106842269	SNP	missense_variant	positive regulation of blood pressure
Cyp11b3	chr7:106811566	SNP	missense_variant	regulation of systemic arterial blood pressure by circulatory renin-angiotensin
Cyp2d4	chr7:113883930	SNP	missense_variant	dopamine biosynthetic process
Cyp2d4	chr7:113883058	SNP	missense_variant	dopamine biosynthetic process
Dag1	chr8:108895435	SNP	missense_variant	regulation of neurotransmitter receptor localization to postsynaptic specialization membrane
Dao	chr12:42597263	SNP	missense_variant	dopamine biosynthetic process
Dbn1	chr17:9163454	SNP	missense_variant	positive regulation of synaptic plasticity
Dbnl	chr14:80678681	SNP	missense_variant	postsynaptic actin cytoskeleton organization
Dcc	chr18:65426396	SNP	missense_variant	postsynaptic modulation of chemical synaptic transmission
Disc1	chr19:53049817	SNP	missense_variant	regulation of synaptic transmission, glutamatergic
Disc1	chr19:53105060	SNP	missense_variant	regulation of synaptic transmission, glutamatergic
Disc1	chr19:53178256	SNP	missense_variant; splice_region_variant	regulation of synaptic transmission, glutamatergic
Dkk1	chr1:228385021	SNP	missense_variant	regulation of synaptic transmission, glutamatergic
Dlg2	chr1:145722526	SNP	missense_variant	chemical synaptic transmission
Dmd	chrX:48180459	SNP	missense_variant	synaptic signaling
Dmd	chrX:47943907	SNP	missense_variant	synaptic signaling
Dmxl2	chr8:54884669	SNP	missense_variant	chemical synaptic transmission
Dmxl2	chr8:54778899	SNP	missense_variant	chemical synaptic transmission
Dnmt3b	chr3:142145094	SNP	missense_variant	response to cocaine
Drd4	chr1:196396578	INDEL	disruptive_inframe_deletion	dopamine binding
Dtna	chr18:14896960	SNP	missense_variant	synaptic signaling
Ednra	chr19:30237737	SNP	missense_variant	regulation of blood pressure
Ednra	chr19:30237759	SNP	missense_variant	regulation of blood pressure
Eea1	chr7:30691838	SNP	missense_variant	chemical synaptic transmission, postsynaptic
Eea1	chr7:30604953	INDEL	disruptive_inframe_deletion	chemical synaptic transmission, postsynaptic
Eea1	chr7:30655732	SNP	missense_variant	chemical synaptic transmission, postsynaptic
Egfr	chr14:91342065	SNP	missense_variant	positive regulation of synaptic transmission, glutamatergic
Ehmt2	chr20:3935612	SNP	missense_variant	behavioral response to cocaine
Ehmt2	chr20:3925324	SNP	missense_variant	behavioral response to cocaine
Emilin1	chr6:25458752	SNP	missense_variant	regulation of blood pressure
Eml2	chr1:78830783	SNP	missense_variant	ionotropic glutamate receptor binding
En1	chr13:31751691	SNP	missense_variant	dopaminergic neuron differentiation
En2	chr4:7226574	SNP	missense_variant	dopaminergic neuron differentiation
Enpep	chr2:217829063	SNP	missense_variant	regulation of systemic arterial blood pressure by renin-angiotensin
Ephb2	chr5:149012355	SNP	missense_variant	postsynaptic membrane assembly
Eps15	chr5:124089399	SNP	missense_variant	postsynaptic neurotransmitter receptor internalization
Eps8	chr4:170414835	SNP	missense_variant	regulation of postsynaptic membrane neurotransmitter receptor levels
Erbb2	chr10:83418626	SNP	missense_variant	neurotransmitter receptor localization to postsynaptic specialization membrane
Erbb4	chr9:69561289	SNP	missense_variant	GABA receptor binding
Erbin	chr2:34941614	SNP	missense_variant	neurotransmitter receptor transport postsynaptic membrane to endosome
Erbin	chr2:34942332	SNP	missense_variant	neurotransmitter receptor transport postsynaptic membrane to endosome
Erc1	chr4:152941680	SNP	missense_variant	structural constituent of presynaptic active zone
Ext2	chr3:79770732	SNP	missense_variant	regulation of blood pressure
Fam107a	chr15:16625596	SNP	missense_variant	negative regulation of long-term synaptic potentiation
Fbxl20	chr10:83123954	SNP	missense_variant; splice_region_variant	regulation of protein catabolic process at presynapse, modulating synaptic transmission
Fbxo45	chr11:68551508	INDEL	disruptive_inframe_deletion	regulation of synaptic vesicle exocytosis
Fcgr2b	chr13:83207624	SNP	missense_variant	regulation of long-term neuronal synaptic plasticity
Fchsd1	chr18:29799700	SNP	missense_variant	neuromuscular synaptic transmission
Fchsd1	chr18:29799171	SNP	missense_variant	neuromuscular synaptic transmission
Fchsd1	chr18:29799682	SNP	missense_variant	neuromuscular synaptic transmission
Fchsd2	chr1:155563249	SNP	missense_variant	neuromuscular synaptic transmission
Fcsk	chr19:38855687	SNP	missense_variant	response to dopamine
Fcsk	chr19:38850309	SNP	missense_variant	response to dopamine
Filip1	chr8:80779518	SNP	missense_variant	modification of postsynaptic structure
Filip1	chr8:80767118	SNP	missense_variant	modification of postsynaptic structure
Folh1	chr1:140501274	SNP	missense_variant	tetrahydrofolyl-poly(glutamate) polymer binding
Folh1	chr1:140434294	SNP	missense_variant	tetrahydrofolyl-poly(glutamate) polymer binding
Folh1	chr1:140496443	SNP	missense_variant	tetrahydrofolyl-poly(glutamate) polymer binding
Foxa2	chr3:135471103	SNP	missense_variant	dopaminergic neuron differentiation
Fpgs	chr3:15974138	SNP	missense_variant	tetrahydrofolylpolyglutamate biosynthetic process
Gabra4	chr14:36622403	SNP	missense_variant	synaptic transmission, GABAergic
Gabra6	chr10:26822245	SNP	missense_variant	synaptic transmission, GABAergic
Gabrr1	chr5:47524374	SNP	missense_variant	GABA-A receptor activity
Gabrr3	chr11:40903220	SNP	missense_variant	GABA-A receptor activity
Gad1	chr3:55373873	SNP	missense_variant	glutamate decarboxylase activity
Gip	chr10:80969072	SNP	missense_variant	long-term synaptic potentiation
Git2	chr12:41860948	SNP	missense_variant	presynaptic modulation of chemical synaptic transmission
Gnal	chr18:60622591	SNP	missense_variant	adenylate cyclase-activating dopamine receptor signaling pathway
Gnas	chr3:163072412	SNP	missense_variant	adenylate cyclase-activating dopamine receptor signaling pathway
Gpr37l1	chr13:46599682	SNP	missense_variant	negative regulation of systemic arterial blood pressure
Gria3	chrX:120313015	SNP	missense_variant	AMPA glutamate receptor activity
Grid2ip	chr12:11183077	SNP	missense_variant	long-term synaptic depression
Grid2ip	chr12:11172510	SNP	missense_variant	long-term synaptic depression
Grin2c	chr10:100492801	SNP	missense_variant	NMDA glutamate receptor activity
Grin3b	chr7:9734495	SNP	missense_variant	ionotropic glutamate receptor signaling pathway
Grip2	chr4:124275980	SNP	missense_variant	neurotransmitter receptor transport, endosome to postsynaptic membrane
Grm1	chr1:5061420	SNP	missense_variant	glutamate receptor activity
Grm1	chr1:5061419	SNP	missense_variant	glutamate receptor activity
Grm6	chr10:35172661	SNP	missense_variant	G protein-coupled glutamate receptor signaling pathway
Grm7	chr4:144612148	SNP	missense_variant	group III metabotropic glutamate receptor activity
Grn	chr10:87390616	SNP	missense_variant	synaptic vesicle endocytosis
Gsx2	chr14:33124395	INDEL	conservative_inframe_deletion	GABAergic neuron differentiation
Gucy1a1	chr2:167435724	SNP	missense_variant	regulation of blood pressure
Hap1	chr10:85286026	SNP	missense_variant	positive regulation of synaptic transmission, GABAergic
Hap1	chr10:85280083	SNP	missense_variant	positive regulation of synaptic transmission, GABAergic
Hcn1	chr2:49899487	SNP	missense_variant	intracellular cAMP-activated cation channel activity involved in regulation of presynaptic membrane potential
Hcn1	chr2:49899195	INDEL	disruptive_inframe_deletion	intracellular cAMP-activated cation channel activity involved in regulation of presynaptic membrane potential
Hcn1	chr2:49899270	INDEL	disruptive_inframe_deletion	intracellular cAMP-activated cation channel activity involved in regulation of presynaptic membrane potential
Hdac5	chr10:87153510	SNP	missense_variant	response to cocaine
Hif1a	chr6:92664572	SNP	missense_variant	dopaminergic neuron differentiation
Hmgcr	chr2:28006385	SNP	missense_variant	long-term synaptic potentiation
Hrh1	chr4:147646922	SNP	missense_variant	chemical synaptic transmission
Hrh2	chr17:10385270	SNP	missense_variant	chemical synaptic transmission
Hrh4	chr18:4166408	SNP	missense_variant	chemical synaptic transmission
Ier3	chr20:2929481	SNP	missense_variant	negative regulation of systemic arterial blood pressure
Ier3	chr20:2929070	SNP	missense_variant	negative regulation of systemic arterial blood pressure
Igf1r	chr1:121831150	SNP	missense_variant	postsynaptic modulation of chemical synaptic transmission
Ina	chr1:245906423	INDEL	disruptive_inframe_deletion	structural constituent of postsynaptic intermediate filament cytoskeleton
Ina	chr1:245906589	SNP	missense_variant	structural constituent of postsynaptic intermediate filament cytoskeleton
Itga3	chr10:79991431	SNP	missense_variant	synaptic membrane adhesion
Itgb3	chr10:89557329	SNP	missense_variant	maintenance of postsynaptic specialization structure
Jak2	chr1:227044633	SNP	missense_variant	modulation of chemical synaptic transmission
Jakmip1	chr14:73654901	SNP	missense_variant	GABA receptor binding
Kcnq2	chr3:168200437	SNP	missense_variant	excitatory chemical synaptic transmission
Kcnq2	chr3:168201659	SNP	missense_variant	excitatory chemical synaptic transmission
Kcnq4	chr5:134281578	SNP	missense_variant	negative regulation of synaptic transmission, dopaminergic
Kiss1r	chr7:9786241	SNP	missense_variant	positive regulation of synaptic transmission
Kl	chr12:490582	SNP	missense_variant	negative regulation of systemic arterial blood pressure
Kmo	chr13:87563889	SNP	missense_variant	positive regulation of glutamate secretion
Kmo	chr13:87563888	SNP	missense_variant	positive regulation of glutamate secretion
Kmt2a	chr8:45135738	SNP	missense_variant	regulation of short-term neuronal synaptic plasticity
Kmt2a	chr8:45132601	SNP	missense_variant	regulation of short-term neuronal synaptic plasticity
Lbx1	chr1:244084353	INDEL	disruptive_inframe_deletion	glutamatergic neuron differentiation
Lgmn	chr6:121545582	SNP	missense_variant; splice_region_variant	positive regulation of long-term synaptic potentiation
Lmnb1	chr18:50212222	INDEL	conservative_inframe_insertion	cellular response to L-glutamate
Lnpep	chr1:58295221	SNP	missense_variant	positive regulation of blood pressure
Lrfn1	chr1:83760432	SNP	missense_variant	regulation of postsynaptic density assembly
Lrfn1	chr1:83760424	SNP	missense_variant	regulation of postsynaptic density assembly
Lrfn5	chr6:79807205	SNP	missense_variant	synaptic membrane adhesion
Lrfn5	chr6:79807203	SNP	missense_variant	synaptic membrane adhesion
Lypd1	chr13:37327800	SNP	missense_variant	synaptic transmission, cholinergic
Map1a	chr3:108279775	INDEL	disruptive_inframe_insertion	ionotropic glutamate receptor binding
Map1b	chr2:30828119	INDEL	disruptive_inframe_deletion	induction of synaptic plasticity by chemical substance
Map1b	chr2:30826546	SNP	missense_variant	induction of synaptic plasticity by chemical substance
Map1b	chr2:30829886	SNP	missense_variant	induction of synaptic plasticity by chemical substance
Map1b	chr2:30828850	SNP	missense_variant	induction of synaptic plasticity by chemical substance
Marcks	chr20:40688833	SNP	missense_variant	regulation of modification of postsynaptic actin cytoskeleton
Met	chr4:45819064	SNP	missense_variant	chemical synaptic transmission
Moxd1	chr1:21129157	SNP	missense_variant	dopamine beta-monooxygenase activity
Musk	chr5:73146425	SNP	missense_variant	regulation of synaptic assembly at neuromuscular junction
Mycbp2	chr15:79966529	SNP	missense_variant	regulation of synaptic assembly at neuromuscular junction
Mycbpap	chr10:79470703	SNP	missense_variant	chemical synaptic transmission
Mylk2	chr3:141377424	SNP	missense_variant	neuromuscular synaptic transmission
Myo9a	chr8:60347400	SNP	missense_variant	postsynaptic specialization organization
Myrf	chr1:206860699	SNP	missense_variant	response to cocaine
Nbea	chr2:140161680	SNP	missense_variant	regulation of neurotransmitter receptor localization to postsynaptic specialization membrane
Ncan	chr16:19315374	SNP	missense_variant	modulation of chemical synaptic transmission
Ncdn	chr5:139044075	SNP	missense_variant; splice_region_variant	regulation of neuronal synaptic plasticity
Ncf2	chr13:64981754	SNP	missense_variant	positive regulation of blood pressure
Nedd4l	chr18:58585994	SNP	missense_variant	negative regulation of systemic arterial blood pressure
Nefh	chr14:79832312	SV	disruptive_inframe_deletion	structural constituent of postsynaptic intermediate filament cytoskeleton
Nefh	chr14:79832528	INDEL	conservative_inframe_insertion	structural constituent of postsynaptic intermediate filament cytoskeleton
Ngfr	chr10:80533378	SNP	missense_variant	positive regulation of synaptic transmission, glutamatergic
Nisch	chr16:6367792	INDEL	disruptive_inframe_deletion	regulation of synaptic transmission, GABAergic
Nisch	chr16:6367884	INDEL	disruptive_inframe_deletion	regulation of synaptic transmission, GABAergic
Nkx2-1	chr6:73999512	SNP	missense_variant	cerebral cortex GABAergic interneuron differentiation
Nolc1	chr1:244929577	INDEL	disruptive_inframe_deletion	regulation of synaptic plasticity
Nolc1	chr1:244925735	INDEL	disruptive_inframe_deletion	regulation of synaptic plasticity
Nos2	chr10:63841814	SNP	missense_variant	negative regulation of blood pressure
Nos2	chr10:63839962	SNP	missense_variant	negative regulation of blood pressure
Npr3	chr2:60931973	INDEL	disruptive_inframe_deletion	regulation of blood pressure
Npr3	chr2:60931969	SNP	missense_variant	regulation of blood pressure
Npy1r	chr16:23039532	SNP	missense_variant	regulation of blood pressure
Nrg1	chr16:60154319	SNP	missense_variant	regulation of postsynaptic neurotransmitter receptor internalization
Nrg1	chr16:60292396	SNP	missense_variant	regulation of postsynaptic neurotransmitter receptor internalization
Nrg3	chr16:15352253	INDEL	disruptive_inframe_deletion	modulation of chemical synaptic transmission
Nts	chr7:37572105	SNP	missense_variant	response to cocaine
Oard1	chr9:12580723	SNP	missense_variant	ADP-ribosylglutamate hydrolase activity
Olr59	chr1:157194681	SNP	missense_variant	positive regulation of blood pressure
Olr59	chr1:157195030	SNP	missense_variant	positive regulation of blood pressure
Opa1	chr11:71176520	SNP	missense_variant; splice_region_variant	cellular response to L-glutamate
Optn	chr17:73226982	SNP	missense_variant	cellular response to L-glutamate
Optn	chr17:73226905	SNP	missense_variant	cellular response to L-glutamate
Optn	chr17:73253522	SV	disruptive_inframe_deletion	cellular response to L-glutamate
P2rx5	chr10:57787851	SNP	missense_variant	excitatory postsynaptic potential
P2rx6	chr11:83444453	SNP	missense_variant	excitatory postsynaptic potential
P2ry2	chr1:155353647	SNP	missense_variant	regulation of presynaptic cytosolic calcium ion concentration
Parp16	chr8:65731891	SNP	missense_variant	NAD+-protein-glutamate ADP-ribosyltransferase activity
Parp2	chr15:24040801	INDEL	conservative_inframe_deletion	NAD+-protein-glutamate ADP-ribosyltransferase activity
Parp3	chr8:107115197	SNP	missense_variant	NAD+-protein-glutamate ADP-ribosyltransferase activity
Parp3	chr8:107112158	SNP	missense_variant	NAD+-protein-glutamate ADP-ribosyltransferase activity
Pcdh8	chr15:55200656	SNP	missense_variant	modulation of chemical synaptic transmission
Pclo	chr4:19903687	INDEL	conservative_inframe_deletion	structural constituent of presynaptic active zone
Pclo	chr4:20023501	SNP	missense_variant	structural constituent of presynaptic active zone
Pclo	chr4:19886803	SNP	missense_variant	structural constituent of presynaptic active zone
Pclo	chr4:20023694	SNP	missense_variant	structural constituent of presynaptic active zone
Pde4a	chr8:19751611	SNP	missense_variant	modulation of chemical synaptic transmission
Pde9a	chr20:9560850	SNP	missense_variant	positive regulation of long-term synaptic potentiation
Pde9a	chr20:9560856	SNP	missense_variant	positive regulation of long-term synaptic potentiation
Pdlim4	chr10:38198983	SNP	missense_variant	excitatory chemical synaptic transmission
Pdyn	chr3:116902912	SNP	missense_variant	chemical synaptic transmission
Pdyn	chr3:116904246	SNP	missense_variant	chemical synaptic transmission
Pias3	chr2:184235662	SNP	missense_variant	ionotropic glutamate receptor binding
Pick1	chr7:110816332	SNP	missense_variant	regulation of postsynaptic neurotransmitter receptor internalization
Plat	chr16:69255367	SNP	missense_variant	synaptic transmission, glutamatergic
Plcl1	chr9:56902093	SNP	missense_variant	regulation of synaptic transmission, GABAergic
Plcl1	chr9:57178650	SNP	missense_variant	regulation of synaptic transmission, GABAergic
Pld1	chr2:110937199	SNP	missense_variant	regulation of synaptic vesicle cycle
Plk3	chr5:130608312	SNP	missense_variant	regulation of long-term neuronal synaptic plasticity
Ppara	chr7:116866474	SNP	missense_variant	negative regulation of blood pressure
Ppfia2	chr7:42180466	SNP	missense_variant	regulation of synaptic vesicle exocytosis
Prcp	chr1:146970301	SNP	missense_variant	negative regulation of systemic arterial blood pressure
Prcp	chr1:146972434	SNP	missense_variant	negative regulation of systemic arterial blood pressure
Prdm13	chr5:35226462	SNP	missense_variant	GABAergic neuron differentiation
Prepl	chr6:9606244	SNP	missense_variant	regulation of synaptic vesicle exocytosis
Prepl	chr6:9592856	SNP	missense_variant	regulation of synaptic vesicle exocytosis
Prkcz	chr5:165865664	SNP	missense_variant; splice_region_variant	regulation of neurotransmitter receptor localization to postsynaptic specialization membrane
Prkcz	chr5:165826758	SNP	missense_variant	regulation of neurotransmitter receptor localization to postsynaptic specialization membrane
Prkn	chr1:49240903	SNP	missense_variant	dopamine uptake involved in synaptic transmission
Prrt2	chr1:181627871	SNP	missense_variant	negative regulation of short-term synaptic potentiation
Ptpn4	chr13:30793012	SNP	missense_variant	glutamate receptor binding
Ptpra	chr3:117746512	SNP	missense_variant	modulation of chemical synaptic transmission
Ptprf	chr5:131758963	SNP	missense_variant	synaptic membrane adhesion
Pxk	chr15:16773322	SNP	missense_variant	modulation of chemical synaptic transmission
Ralbp1	chr9:105472245	INDEL	disruptive_inframe_deletion	regulation of postsynaptic membrane neurotransmitter receptor levels
Rasgrf2	chr2:23231253	SNP	missense_variant	long-term synaptic potentiation
Reln	chr4:13128447	SNP	missense_variant	positive regulation of synaptic transmission, glutamatergic
Rest	chr14:30863972	SNP	missense_variant	modification of synaptic structure
Rgs7	chr13:86987099	SNP	missense_variant	regulation of postsynaptic membrane potential
Rgs8	chr13:65804979	SNP	missense_variant	regulation of dopamine receptor signaling pathway
Rimbp2	chr12:27913379	SNP	missense_variant	maintenance of presynaptic active zone structure
Rimbp2	chr12:27933833	SNP	missense_variant	maintenance of presynaptic active zone structure
Rims1	chr9:24791136	SNP	missense_variant	positive regulation of inhibitory postsynaptic potential
Rnls	chr1:231073701	SNP	missense_variant	dopamine metabolic process
Rnpep	chr13:46712426	SNP	missense_variant	negative regulation of blood pressure
Rnpep	chr13:46699709	SNP	missense_variant	negative regulation of blood pressure
Rspo2	chr7:74155108	SNP	missense_variant	dopaminergic neuron differentiation
Rtn4	chr14:103464842	SNP	missense_variant	modulation of chemical synaptic transmission
Scamp5	chr8:57871990	SNP	missense_variant	regulation of synaptic vesicle endocytosis
Scn10a	chr8:119351341	SNP	missense_variant	voltage-gated monoatomic ion channel activity involved in regulation of presynaptic membrane potential
Scn10a	chr8:119404492	INDEL	conservative_inframe_insertion	voltage-gated monoatomic ion channel activity involved in regulation of presynaptic membrane potential
Scn10a	chr8:119377849	SNP	missense_variant	voltage-gated monoatomic ion channel activity involved in regulation of presynaptic membrane potential
Scn1a	chr3:50955263	SNP	missense_variant	voltage-gated monoatomic ion channel activity involved in regulation of presynaptic membrane potential
Scn2a	chr3:50434508	SNP	missense_variant	voltage-gated monoatomic ion channel activity involved in regulation of presynaptic membrane potential
Scnn1g	chr1:176312370	SNP	missense_variant	regulation of blood pressure
Scrib	chr7:107772793	SNP	missense_variant	neurotransmitter receptor transport, endosome to postsynaptic membrane
Scrn1	chr4:83645676	SNP	missense_variant	regulation of synaptic vesicle cycle
Septin5	chr11:82375191	SNP	missense_variant	regulation of synaptic vesicle docking
Septin5	chr11:82376927	SNP	missense_variant	regulation of synaptic vesicle docking
Shank2	chr1:199575255	SNP	missense_variant	ionotropic glutamate receptor binding
Shank3	chr7:120570613	SNP	missense_variant	positive regulation of synaptic transmission, glutamatergic
Sipa1l1	chr6:102008713	SNP	missense_variant	postsynaptic actin cytoskeleton organization
Sirt2	chr1:84053928	SNP	missense_variant	regulation of postsynaptic neurotransmitter receptor internalization
Slc10a4	chr14:35203704	SNP	missense_variant	regulation of neurotransmitter loading into synaptic vesicle
Slc12a6	chr3:99125516	SNP	missense_variant	chemical synaptic transmission
Slc18a1	chr16:20657212	SNP	missense_variant	aminergic neurotransmitter loading into synaptic vesicle
Slc18a3	chr16:7714566	SNP	missense_variant	neurotransmitter loading into synaptic vesicle
Slc1a4	chr14:94560125	SNP	missense_variant	L-glutamate transmembrane transport
Slc24a1	chr8:65441042	SNP	missense_variant	long-term synaptic depression
Slc24a1	chr8:65444045	INDEL	disruptive_inframe_deletion	long-term synaptic depression
Slc24a1	chr8:65444656	SNP	missense_variant	long-term synaptic depression
Slc24a1	chr8:65464905	SNP	missense_variant	long-term synaptic depression
Slc38a6	chr6:92025279	SNP	missense_variant	L-glutamate transmembrane transporter activity
Slc38a6	chr6:92040938	SNP	missense_variant	L-glutamate transmembrane transporter activity
Slc6a2	chr19:14050197	SNP	missense_variant	dopamine uptake involved in synaptic transmission
Slc6a9	chr5:131396624	SNP	missense_variant	regulation of synaptic transmission, glycinergic
Slc7a10	chr1:87841299	SNP	missense_variant	positive regulation of synaptic transmission, glycinergic
Slc7a11	chr2:134517150	SNP	missense_variant	L-glutamate import across plasma membrane
Slc7a11	chr2:134517124	SNP	missense_variant	L-glutamate import across plasma membrane
Slc7a13	chr5:33277794	SNP	missense_variant	L-glutamate transmembrane transport
Slc7a13	chr5:33277957	SNP	missense_variant	L-glutamate transmembrane transport
Smo	chr4:58365899	SNP	missense_variant	dopaminergic neuron differentiation
Smpd1	chr1:159894323	SNP	missense_variant	response to cocaine
Smtn	chr14:78411233	SNP	missense_variant	negative regulation of systemic arterial blood pressure
Smtn	chr14:78411092	INDEL	conservative_inframe_insertion	negative regulation of systemic arterial blood pressure
Snap47	chr10:44222844	SNP	missense_variant	exocytic insertion of neurotransmitter receptor to postsynaptic membrane
Snap91	chr8:87763539	INDEL	disruptive_inframe_deletion	synaptic vesicle budding from presynaptic endocytic zone membrane
Snx14	chr8:89321274	SNP	missense_variant	postsynaptic modulation of chemical synaptic transmission
Sorbs1	chr1:239203126	SNP	missense_variant	response to L-glutamate
Sorbs1	chr1:239198578	SNP	missense_variant; splice_region_variant	response to L-glutamate
Sorbs1	chr1:239198130	SNP	missense_variant	response to L-glutamate
Sorbs1	chr1:239198344	SNP	missense_variant	response to L-glutamate
Sorcs2	chr14:74371573	SNP	missense_variant	long-term synaptic depression
Sorcs2	chr14:74374315	SNP	missense_variant	long-term synaptic depression
Sorcs3	chr1:247610543	SNP	missense_variant	postsynaptic modulation of chemical synaptic transmission
Sorcs3	chr1:247099462	SNP	missense_variant	postsynaptic modulation of chemical synaptic transmission
Sorcs3	chr1:247099913	SNP	missense_variant	postsynaptic modulation of chemical synaptic transmission
Sparcl1	chr14:5650895	SNP	missense_variant	synaptic membrane adhesion
Spg11	chr3:109019597	SNP	missense_variant	chemical synaptic transmission
Sqstm1	chr10:34533644	SNP	missense_variant	ionotropic glutamate receptor binding
Ssh1	chr12:42677773	SNP	missense_variant	excitatory chemical synaptic transmission
Ssh1	chr12:42656733	SNP	missense_variant	excitatory chemical synaptic transmission
St8sia2	chr1:127795541	SNP	missense_variant	response to cocaine
Ston1	chr6:5852003	SNP	missense_variant	synaptic vesicle endocytosis
Ston1	chr6:5851926	SNP	missense_variant	synaptic vesicle endocytosis
Ston1	chr6:5850711	SNP	missense_variant	synaptic vesicle endocytosis
Ston2	chr6:110637730	SNP	missense_variant	synaptic vesicle endocytosis
Stx12	chr5:145063923	INDEL	disruptive_inframe_deletion	regulation of postsynaptic membrane neurotransmitter receptor levels
Stxbp4	chr10:75423118	SNP	missense_variant	regulation of postsynaptic membrane neurotransmitter receptor levels
Sybu	chr7:75848114	SNP	missense_variant	regulation of synaptic activity
Syde1	chr7:11036003	SNP	missense_variant	positive regulation of synaptic transmission
Syde1	chr7:11038729	SNP	missense_variant	positive regulation of synaptic transmission
Syde1	chr7:11035581	SNP	missense_variant	positive regulation of synaptic transmission
Syne1	chr1:41713459	SNP	missense_variant	negative regulation of mini excitatory postsynaptic potential
Syne1	chr1:41716415	SNP	missense_variant	negative regulation of mini excitatory postsynaptic potential
Syngap1	chr20:5044477	SNP	missense_variant	maintenance of postsynaptic specialization structure
Synpo	chr18:54057106	SNP	missense_variant	postsynaptic modulation of chemical synaptic transmission
Synpo	chr18:54057401	SNP	missense_variant	postsynaptic modulation of chemical synaptic transmission
Synpo	chr18:54057121	SNP	missense_variant	postsynaptic modulation of chemical synaptic transmission
Synpo	chr18:54056359	SNP	missense_variant	postsynaptic modulation of chemical synaptic transmission
Synpo	chr18:54056414	SNP	missense_variant	postsynaptic modulation of chemical synaptic transmission
Synpo	chr18:54050448	INDEL	disruptive_inframe_deletion	postsynaptic modulation of chemical synaptic transmission
Syt15	chr16:9537459	SNP	missense_variant	regulation of dopamine secretion
Syt2	chr13:46185384	SNP	missense_variant	calcium-dependent activation of synaptic vesicle fusion
Syt8	chr1:197593274	SNP	missense_variant	regulation of dopamine secretion
Tamalin	chr7:132339115	SNP	missense_variant	regulation of neurotransmitter receptor transport, endosome to postsynaptic membrane
Tfr2	chr12:19123474	SNP	missense_variant	regulation of postsynaptic membrane neurotransmitter receptor levels
Tfr2	chr12:19119916	SNP	missense_variant	regulation of postsynaptic membrane neurotransmitter receptor levels
Tiam1	chr11:29064598	SNP	missense_variant	regulation of modification of postsynaptic actin cytoskeleton
Tiam1	chr11:29059422	SNP	missense_variant	regulation of modification of postsynaptic actin cytoskeleton
Tmem230	chr3:119488595	SNP	missense_variant	synaptic vesicle transport
Tpbg	chr8:86796407	SNP	missense_variant	synaptic transmission, GABAergic
Trak1	chr8:121126667	SNP	missense_variant	GABA receptor binding
Trak1	chr8:121126797	INDEL	disruptive_inframe_deletion	GABA receptor binding
Trak1	chr8:121119653	SNP	missense_variant	GABA receptor binding
Trio	chr2:78506994	SNP	missense_variant	modulation of chemical synaptic transmission
Trpm1	chr1:117815401	SNP	missense_variant	G protein-coupled glutamate receptor signaling pathway
Trpv1	chr10:57855429	SNP	missense_variant	excitatory postsynaptic potential
Trpv1	chr10:57856302	SNP	missense_variant; splice_region_variant	excitatory postsynaptic potential
Tshr	chr6:110472246	SNP	missense_variant	dopaminergic neuron differentiation
Tshr	chr6:110471647	SNP	missense_variant	dopaminergic neuron differentiation
Umod	chr1:173828158	SNP	missense_variant	regulation of blood pressure
Umod	chr1:173828374	SNP	missense_variant	regulation of blood pressure
Unc13c	chr8:74672482	SNP	missense_variant	chemical synaptic transmission
Unc13c	chr8:74296885	SNP	missense_variant	chemical synaptic transmission
Unc13c	chr8:74671564	SNP	missense_variant	chemical synaptic transmission
Unc13c	chr8:74252517	SNP	missense_variant	chemical synaptic transmission
Unc13c	chr8:74672942	SNP	missense_variant	chemical synaptic transmission
Usp46	chr14:34180226	SNP	missense_variant	regulation of synaptic transmission, GABAergic
Usp46	chr14:34180238	SNP	missense_variant	regulation of synaptic transmission, GABAergic
Usp46	chr14:34180229	SNP	missense_variant	regulation of synaptic transmission, GABAergic
Utrn	chr1:7000768	SNP	missense_variant	synaptic signaling
Utrn	chr1:6736387	SNP	missense_variant	synaptic signaling
Utrn	chr1:6971494	SNP	missense_variant; splice_region_variant	synaptic signaling
Utrn	chr1:6990316	SNP	missense_variant	synaptic signaling
Utrn	chr1:7017016	SNP	missense_variant	synaptic signaling
Utrn	chr1:7024861	SNP	missense_variant	synaptic signaling
Utrn	chr1:7019149	SNP	missense_variant	synaptic signaling
Utrn	chr1:7019169	SNP	missense_variant	synaptic signaling
Utrn	chr1:7035812	SNP	missense_variant	synaptic signaling
Utrn	chr1:7083626	SNP	missense_variant	synaptic signaling
Uts2b	chr11:73432836	SNP	missense_variant	regulation of blood pressure
Uts2b	chr11:73432893	SNP	missense_variant	regulation of blood pressure
Vamp1	chr4:158016073	SNP	missense_variant	regulation of synaptic vesicle fusion to presynaptic active zone membrane
Vps54	chr14:95434755	SNP	missense_variant	synaptic transmission, GABAergic
Vps54	chr14:95434888	SNP	missense_variant	synaptic transmission, GABAergic
Wasf3	chr12:8567308	SNP	missense_variant	modification of postsynaptic actin cytoskeleton
Wnt9b	chr10:88641710	SNP	missense_variant	midbrain dopaminergic neuron differentiation
Ythdf1	chr3:168039618	SNP	missense_variant	regulation of long-term synaptic potentiation
Zzef1	chr10:57457026	SNP	missense_variant	synaptic transmission, glutamatergic
