# Supplementary material for: Long-read whole-genome sequencing of SHR rat substrains with distinct substance use phenotypes
Source: Mamm Genome. 2025 Dec 22;37(1):17. doi: 10.1007/s00335-025-10187-z (PMC12722307; doi:10.1007/s00335-025-10187-z)
Supplement: Supplementary file 5 — (tab 1757 KB) [file 335_2025_10187_MOESM5_ESM.tab]

chr	loc	ID	Type	Ref	Alt	Impact	Function	Gene	NCrl	NHsd
chr1	1953451	pbsv.INS.133	SV	G	GTCCAGTCCGCGGTAGGCATAAGCTGCCTGAGG	intergenic_region	MODIFIER	LOC100913013-LOC120098769	1/1	0/0
chr1	3457741	chr1_3457741_GTCTA_G	Indel	GTCTA	G	intergenic_region	MODIFIER	Sash1-Samd5	1/1	0/0
chr1	3902908	chr1_3902908_G_GTCTA	Indel	G	GTCTA	intergenic_region	MODIFIER	Sash1-Samd5	0/0	1/1
chr1	4408653	chr1_4408653_C_CAT	Indel	C	CAT	intergenic_region	MODIFIER	Stxbp5-Adgb	0/0	1/1
chr1	4446158	chr1_4446158_C_CGTCT	Indel	C	CGTCT	intergenic_region	MODIFIER	Stxbp5-Adgb	0/0	1/1
chr1	4554055	chr1_4554055_C_A	SNP	C	A	intergenic_region	MODIFIER	Stxbp5-Adgb	0/0	1/1
chr1	6682599	chr1_6682599_GGATA_G	Indel	GGATA	G	intergenic_region	MODIFIER	LOC120100351-Utrn	1/1	0/0
chr1	7120291	chr1_7120291_G_A	SNP	G	A	intron_variant	MODIFIER	Utrn	0/0	1/1
chr1	7735520	pbsv.INS.654	SV	A	ATATATATATATATATATATATATATATATATATATATATATATATA	intron_variant	MODIFIER	Phactr2	0/0	1/1
chr1	8064239	chr1_8064239_G_A	SNP	G	A	intron_variant	MODIFIER	Aig1	0/0	1/1
chr1	8380527	chr1_8380527_A_G	SNP	A	G	intron_variant	MODIFIER	Hivep2	1/1	0/0
chr1	8698958	chr1_8698958_A_C	SNP	A	C	intergenic_region	MODIFIER	LOC100912436-Adgrg6	1/1	0/0
chr1	9725582	chr1_9725582_A_C	SNP	A	C	intron_variant	MODIFIER	LOC102552144	1/1	0/0
chr1	9727248	chr1_9727248_A_G	SNP	A	G	intron_variant	MODIFIER	LOC102552144	0/0	1/1
chr1	9962854	chr1_9962854_C_A	SNP	C	A	intergenic_region	MODIFIER	LOC102552144-LOC102552210	0/0	1/1
chr1	10626929	pbsv.DEL.914	SV	AAGAAGAAGAAGAAGAAGAAGC	A	intergenic_region	MODIFIER	LOC120100214-LOC102552459	0/0	1/1
chr1	11500914	chr1_11500914_TTAGA_T	Indel	TTAGA	T	intergenic_region	MODIFIER	LOC120098787-LOC120098788	0/0	1/1
chr1	11635000	chr1_11635000_T_TA	Indel	T	TA	intergenic_region	MODIFIER	LOC120098787-LOC120098788	1/1	0/0
chr1	11701916	chr1_11701916_G_C	SNP	G	C	intergenic_region	MODIFIER	LOC120098787-LOC120098788	0/0	1/1
chr1	11976650	chr1_11976650_A_AGAAG	Indel	A	AGAAG	upstream_gene_variant	MODIFIER	LOC102546491	1/1	0/0
chr1	12816044	chr1_12816044_G_A	SNP	G	A	intron_variant	MODIFIER	Ect2l	1/1	0/0
chr1	13229771	chr1_13229771_T_A	SNP	T	A	intergenic_region	MODIFIER	Hebp2-Arfgef3	1/1	0/0
chr1	13605299	chr1_13605299_G_GA	Indel	G	GA	intergenic_region	MODIFIER	Perp-Tnfaip3	1/1	0/0
chr1	13698476	chr1_13698476_A_G	SNP	A	G	intergenic_region	MODIFIER	Perp-Tnfaip3	1/1	0/0
chr1	13765843	chr1_13765843_G_A	SNP	G	A	downstream_gene_variant	MODIFIER	LOC120098793	1/1	0/0
chr1	14343700	chr1_14343700_T_TGATA	Indel	T	TGATA	intron_variant	MODIFIER	Ifngr1	0/0	1/1
chr1	14502707	chr1_14502707_TA_T	Indel	TA	T	intergenic_region	MODIFIER	Il20ra-Slc35d3	1/1	0/0
chr1	16930658	chr1_16930658_A_T	SNP	A	T	intron_variant	MODIFIER	Ptprk	1/1	0/0
chr1	16938926	chr1_16938926_T_TGAAA	Indel	T	TGAAA	intron_variant	MODIFIER	Ptprk	0/0	1/1
chr1	17954127	chr1_17954127_G_GTAAAC	Indel	G	GTAAAC	intron_variant	MODIFIER	Lama2	1/1	0/0
chr1	18024142	chr1_18024142_G_GT	Indel	G	GT	intron_variant	MODIFIER	Lama2	1/1	0/0
chr1	18248700	chr1_18248700_TTTTA_T	Indel	TTTTA	T	intron_variant	MODIFIER	Lama2	1/1	0/0
chr1	18920097	chr1_18920097_G_A	SNP	G	A	intergenic_region	MODIFIER	LOC120097699-LOC361456	0/0	1/1
chr1	19209540	chr1_19209540_AAC_A	Indel	AAC	A	intergenic_region	MODIFIER	Samd3-Tmem200a	1/1	0/0
chr1	19373985	chr1_19373985_G_GTTAT	Indel	G	GTTAT	intron_variant	MODIFIER	Tmem200a	0/0	1/1
chr1	19434717	chr1_19434717_A_AATAG	Indel	A	AATAG	intergenic_region	MODIFIER	RGD1559962-LOC120098808	1/1	0/0
chr1	19654343	chr1_19654343_C_CA	Indel	C	CA	intergenic_region	MODIFIER	LOC120098808-LOC120098809	1/1	0/0
chr1	19744413	chr1_19744413_T_C	SNP	T	C	intergenic_region	MODIFIER	LOC120098809-Smlr1	0/0	1/1
chr1	20200062	chr1_20200062_G_GTCTA	Indel	G	GTCTA	intron_variant	MODIFIER	Akap7	1/1	0/0
chr1	20326000	chr1_20326000_A_ATATC	Indel	A	ATATC	intergenic_region	MODIFIER	Akap7-LOC102552962	0/0	1/1
chr1	20326356	chr1_20326356_A_ATATC	Indel	A	ATATC	intergenic_region	MODIFIER	Akap7-LOC102552962	0/0	1/1
chr1	20928711	chr1_20928711_TTATC_T	Indel	TTATC	T	downstream_gene_variant	MODIFIER	LOC102553526	0/0	1/1
chr1	20968556	chr1_20968556_C_CTTCT	Indel	C	CTTCT	intergenic_region	MODIFIER	LOC102553457-Moxd1	0/0	1/1
chr1	21552402	chr1_21552402_T_C	SNP	T	C	intergenic_region	MODIFIER	Vnn1-Vnn3	0/0	1/1
chr1	21667786	chr1_21667786_ACTG_A	Indel	ACTG	A	intron_variant	MODIFIER	Slc18b1	0/0	1/1
chr1	22242704	chr1_22242704_CATCT_C	Indel	CATCT	C	intron_variant	MODIFIER	Eya4	1/1	0/0
chr1	22305832	chr1_22305832_G_T	SNP	G	T	intron_variant	MODIFIER	Eya4	1/1	0/0
chr1	22367667	chr1_22367667_G_GAC	Indel	G	GAC	intron_variant	MODIFIER	Eya4	1/1	0/0
chr1	22841945	chr1_22841945_T_TGATA	Indel	T	TGATA	intron_variant	MODIFIER	Slc2a12	1/1	0/0
chr1	23466043	chr1_23466043_G_GTGTCGATCACGGAGCA	Indel	G	GTGTCGATCACGGAGCA	intergenic_region	MODIFIER	LOC120100484-LOC108348899	0/0	1/1
chr1	24384315	chr1_24384315_G_GAGAAGGAAGGAA	Indel	G	GAGAAGGAAGGAA	intron_variant	MODIFIER	Trdn	0/0	1/1
chr1	24384332	chr1_24384332_G_GGAAGGAAA	Indel	G	GGAAGGAAA	intron_variant	MODIFIER	Trdn	1/1	0/0
chr1	24846443	chr1_24846443_G_C	SNP	G	C	intron_variant	MODIFIER	Nkain2	1/1	0/0
chr1	25276782	chr1_25276782_G_A	SNP	G	A	intron_variant	MODIFIER	Nkain2	0/0	1/1
chr1	25277165	chr1_25277165_T_G	SNP	T	G	intron_variant	MODIFIER	Nkain2	0/0	1/1
chr1	25408494	chr1_25408494_T_G	SNP	T	G	intron_variant	MODIFIER	Nkain2	0/0	1/1
chr1	26110932	chr1_26110932_G_GAGTT	Indel	G	GAGTT	downstream_gene_variant	MODIFIER	Rnf217	1/1	0/0
chr1	26720701	chr1_26720701_T_G	SNP	T	G	intergenic_region	MODIFIER	Hddc2-Hey2	0/0	1/1
chr1	26802605	chr1_26802605_T_G	SNP	T	G	intergenic_region	MODIFIER	Hddc2-Hey2	1/1	0/0
chr1	27950318	chr1_27950318_A_AAGAG	Indel	A	AAGAG	intergenic_region	MODIFIER	LOC120097700-Rspo3	0/0	1/1
chr1	28176110	chr1_28176110_C_T	SNP	C	T	intergenic_region	MODIFIER	LOC120097700-Rspo3	0/0	1/1
chr1	28317524	chr1_28317524_A_AAGGG	Indel	A	AAGGG	intron_variant	MODIFIER	Rspo3	1/1	0/0
chr1	28416147	chr1_28416147_TG_T	Indel	TG	T	intergenic_region	MODIFIER	Rspo3-Rnf146	1/1	0/0
chr1	29028277	chr1_29028277_AGT_A	Indel	AGT	A	intron_variant	MODIFIER	Ahrr	1/1	0/0
chr1	29625370	chr1_29625370_G_GT	Indel	G	GT	downstream_gene_variant	MODIFIER	Slc6a18	0/0	1/1
chr1	29829752	chr1_29829752_C_T	SNP	C	T	intergenic_region	MODIFIER	Lpcat1-LOC120098984	0/0	1/1
chr1	30239808	pbsv.DEL.2010	SV	CTTTTTTTTTTTTTTTTTTTTTT	C	intergenic_region	MODIFIER	LOC120097701-Irx2	1/1	0/0
chr1	30876084	chr1_30876084_ATATC_A	Indel	ATATC	A	intergenic_region	MODIFIER	Irx2-LOC102553527	1/1	0/0
chr1	30936933	chr1_30936933_C_CATCT	Indel	C	CATCT	intergenic_region	MODIFIER	Irx2-LOC102553527	1/1	0/0
chr1	31076439	chr1_31076439_TATAG_T	Indel	TATAG	T	intergenic_region	MODIFIER	Irx2-LOC102553527	1/1	0/0
chr1	33299990	chr1_33299990_TGATA_T	Indel	TGATA	T	intron_variant	MODIFIER	LOC108349392	0/0	1/1
chr1	33825378	chr1_33825378_C_CCTAT	Indel	C	CCTAT	intergenic_region	MODIFIER	Tent4a-LOC120097694	0/0	1/1
chr1	34484539	chr1_34484539_AAT_A	Indel	AAT	A	intron_variant	MODIFIER	Adcy2	0/0	1/1
chr1	34685721	chr1_34685721_G_GATAATAATA	Indel	G	GATAATAATA	intron_variant	MODIFIER	Adcy2	0/0	1/1
chr1	35184957	chr1_35184957_G_A	SNP	G	A	upstream_gene_variant	MODIFIER	LOC102551340	1/1	0/0
chr1	35986881	chr1_35986881_CTATCTA_C	Indel	CTATCTA	C	intergenic_region	MODIFIER	LOC120099102-LOC120099104	0/0	1/1
chr1	35995780	chr1_35995780_C_T	SNP	C	T	intergenic_region	MODIFIER	LOC120099102-LOC120099104	0/0	1/1
chr1	36060160	chr1_36060160_T_C	SNP	T	C	intergenic_region	MODIFIER	LOC120099104-LOC120099103	0/0	1/1
chr1	36145278	chr1_36145278_GCAGCCTGCCC_G	Indel	GCAGCCTGCCC	G	intergenic_region	MODIFIER	LOC120099105-LOC108349732	0/0	1/1
chr1	36242718	chr1_36242718_G_GAGAT	Indel	G	GAGAT	intergenic_region	MODIFIER	LOC120099105-LOC108349732	0/0	1/1
chr1	37516367	chr1_37516367_T_TG	Indel	T	TG	intergenic_region	MODIFIER	LOC108349732-LOC120100088	1/1	0/0
chr1	38324761	chr1_38324761_C_G	SNP	C	G	intergenic_region	MODIFIER	LOC120100094-LOC102546520	1/1	0/0
chr1	38849686	chr1_38849686_T_A	SNP	T	A	intergenic_region	MODIFIER	LOC102556805-LOC120100091	1/1	0/0
chr1	38936510	chr1_38936510_G_T	SNP	G	T	intergenic_region	MODIFIER	LOC102556805-LOC120100091	0/0	1/1
chr1	38963211	chr1_38963211_A_G	SNP	A	G	intergenic_region	MODIFIER	LOC102556805-LOC120100091	1/1	0/0
chr1	38997731	chr1_38997731_C_G	SNP	C	G	intergenic_region	MODIFIER	LOC102556805-LOC120100091	0/0	1/1
chr1	39482697	chr1_39482697_T_C	SNP	T	C	intron_variant	MODIFIER	LOC102552482	0/0	1/1
chr1	39686326	chr1_39686326_A_G	SNP	A	G	intergenic_region	MODIFIER	LOC120100095-Ppp1r14c	0/0	1/1
chr1	39976211	chr1_39976211_C_T	SNP	C	T	intergenic_region	MODIFIER	Ppp1r14c-Iyd	1/1	0/0
chr1	39989213	chr1_39989213_T_TAC	Indel	T	TAC	intergenic_region	MODIFIER	Ppp1r14c-Iyd	1/1	0/0
chr1	40192981	chr1_40192981_C_CATA	Indel	C	CATA	intergenic_region	MODIFIER	Iyd-LOC120099107	1/1	0/0
chr1	40339199	chr1_40339199_G_GTATAAA	Indel	G	GTATAAA	intergenic_region	MODIFIER	LOC120099107-Plekhg1	0/0	1/1
chr1	40347602	chr1_40347602_GTTTA_G	Indel	GTTTA	G	upstream_gene_variant	MODIFIER	Plekhg1	1/1	0/0
chr1	40955043	chr1_40955043_T_TCATC	Indel	T	TCATC	intron_variant	MODIFIER	Ccdc170	0/0	1/1
chr1	41129298	chr1_41129298_C_CATCT	Indel	C	CATCT	intron_variant	MODIFIER	Esr1	1/1	0/0
chr1	41349750	chr1_41349750_CT_C	Indel	CT	C	intron_variant	MODIFIER	Esr1	0/0	1/1
chr1	42940537	chr1_42940537_G_A	SNP	G	A	intergenic_region	MODIFIER	LOC102546606-LOC102546790	1/1	0/0
chr1	43211617	chr1_43211617_C_T	SNP	C	T	intron_variant	MODIFIER	Oprm1	0/0	1/1
chr1	43284052	chr1_43284052_T_G	SNP	T	G	intron_variant	MODIFIER	Oprm1	1/1	0/0
chr1	43630606	chr1_43630606_G_GTCTA	Indel	G	GTCTA	intergenic_region	MODIFIER	Cnksr3-LOC120097709	1/1	0/0
chr1	43943663	chr1_43943663_TG_T	Indel	TG	T	intron_variant	MODIFIER	Tiam2	1/1	0/0
chr1	44411007	chr1_44411007_T_TTA	Indel	T	TTA	intergenic_region	MODIFIER	LOC120099111-LOC108349518	1/1	0/0
chr1	44488212	chr1_44488212_A_AGT	Indel	A	AGT	intron_variant	MODIFIER	LOC108349518	0/0	1/1
chr1	44900692	chr1_44900692_TAATA_T	Indel	TAATA	T	intergenic_region	MODIFIER	LOC120097710-LOC120099112	1/1	0/0
chr1	45013994	chr1_45013994_A_AAC	Indel	A	AAC	downstream_gene_variant	MODIFIER	LOC120099112	1/1	0/0
chr1	45876656	chr1_45876656_C_T	SNP	C	T	intron_variant	MODIFIER	Arid1b	0/0	1/1
chr1	46674067	chr1_46674067_A_T	SNP	A	T	downstream_gene_variant	MODIFIER	LOC102551377	0/0	1/1
chr1	46912710	chr1_46912710_GT_G	Indel	GT	G	intron_variant	MODIFIER	Sytl3	0/0	1/1
chr1	47061802	chr1_47061802_A_ATATTTATT	Indel	A	ATATTTATT	intergenic_region	MODIFIER	LOC120100170-Rsph3	0/0	1/1
chr1	47885249	chr1_47885249_CTA_C	Indel	CTA	C	intron_variant	MODIFIER	Mas1	1/1	0/0
chr1	48131472	chr1_48131472_A_AAC	Indel	A	AAC	intron_variant	MODIFIER	Slc22a2	1/1	0/0
chr1	48636482	chr1_48636482_G_GTA	Indel	G	GTA	upstream_gene_variant	MODIFIER	Agpat4	0/0	1/1
chr1	48696894	chr1_48696894_G_A	SNP	G	A	intron_variant	MODIFIER	Prkn	1/1	0/0
chr1	51728422	chr1_51728422_A_AAGAT	Indel	A	AAGAT	intergenic_region	MODIFIER	LOC108349524-MGC94891	0/0	1/1
chr1	51728434	chr1_51728434_C_T	SNP	C	T	intergenic_region	MODIFIER	LOC108349524-MGC94891	1/1	0/0
chr1	53027416	chr1_53027416_T_C	SNP	T	C	intron_variant	MODIFIER	Unc93a	0/0	1/1
chr1	54245528	chr1_54245528_C_T	SNP	C	T	intron_variant	MODIFIER	LOC120100104	1/1	0/0
chr1	54684023	chr1_54684023_G_C	SNP	G	C	upstream_gene_variant	MODIFIER	Vom2r8	1/1	0/0
chr1	56959866	chr1_56959866_C_T	SNP	C	T	intergenic_region	MODIFIER	Rgmb-LOC120100349	1/1	0/0
chr1	57191756	chr1_57191756_GAAC_G	Indel	GAAC	G	intergenic_region	MODIFIER	Rgmb-LOC120100349	1/1	0/0
chr1	57300025	chr1_57300025_C_CATCT	Indel	C	CATCT	intergenic_region	MODIFIER	Rgmb-LOC120100349	1/1	0/0
chr1	58495400	chr1_58495400_C_G	SNP	C	G	intergenic_region	MODIFIER	LOC102552823-LOC102553133	1/1	0/0
chr1	59322619	chr1_59322619_A_G	SNP	A	G	intergenic_region	MODIFIER	Vom1r2-Vom1r3	0/0	1/1
chr1	59777943	chr1_59777943_CTCTA_C	Indel	CTCTA	C	intergenic_region	MODIFIER	Fpr-rs3-LOC108349105	1/1	0/0
chr1	60386225	chr1_60386225_G_GTATATA	Indel	G	GTATATA	intergenic_region	MODIFIER	LOC120098104-Vom1r15	0/0	1/1
chr1	61524638	chr1_61524638_AGATC_A	Indel	AGATC	A	intergenic_region	MODIFIER	RGD1565566-Vom1r22	0/0	1/1
chr1	61524643	chr1_61524643_G_T	SNP	G	T	intergenic_region	MODIFIER	RGD1565566-Vom1r22	1/1	0/0
chr1	62442700	chr1_62442700_T_TA	Indel	T	TA	intron_variant	MODIFIER	LOC102555644	1/1	0/0
chr1	62836328	chr1_62836328_T_TTCAC	Indel	T	TTCAC	downstream_gene_variant	MODIFIER	Vom2r80	0/0	1/1
chr1	63872393	chr1_63872393_GTTGTTTGT_G	Indel	GTTGTTTGT	G	intron_variant	MODIFIER	Vom2r23	0/0	1/1
chr1	64272970	chr1_64272970_C_CTA	Indel	C	CTA	downstream_gene_variant	MODIFIER	Vom1r24	0/0	1/1
chr1	64433637	chr1_64433637_A_G	SNP	A	G	intergenic_region	MODIFIER	Vom1r24-LOC120098107	0/0	1/1
chr1	64644292	chr1_64644292_C_CAT	Indel	C	CAT	intergenic_region	MODIFIER	Vom1r24-LOC120098107	0/0	1/1
chr1	64780231	chr1_64780231_CATAG_C	Indel	CATAG	C	intergenic_region	MODIFIER	Vom1r63-Vom1r110	0/0	1/1
chr1	65507522	chr1_65507522_T_TTAAATAAA	Indel	T	TTAAATAAA	upstream_gene_variant	MODIFIER	LOC120099276	0/0	1/1
chr1	65569179	chr1_65569179_T_TTAGA	Indel	T	TTAGA	intron_variant	MODIFIER	Cnot3	0/0	1/1
chr1	65767215	chr1_65767215_A_AATAG	Indel	A	AATAG	intron_variant	MODIFIER	Cacng8	1/1	0/0
chr1	65817116	chr1_65817116_AGACATATATACT_A	Indel	AGACATATATACT	A	intron_variant	MODIFIER	Cacng7	0/0	1/1
chr1	66044308	chr1_66044308_A_AAC	Indel	A	AAC	intergenic_region	MODIFIER	Nlrp12-LOC292543	0/0	1/1
chr1	66046593	chr1_66046593_A_T	SNP	A	T	intergenic_region	MODIFIER	Nlrp12-LOC292543	0/0	1/1
chr1	66117093	chr1_66117093_C_T	SNP	C	T	synonymous_variant	LOW	Vom2r27	0/0	1/1
chr1	66259340	chr1_66259340_C_A	SNP	C	A	upstream_gene_variant	MODIFIER	Nlrp4a	0/0	1/1
chr1	66786779	chr1_66786779_G_T	SNP	G	T	upstream_gene_variant	MODIFIER	LOC102547412	0/0	1/1
chr1	66904827	chr1_66904827_C_CATCT	Indel	C	CATCT	intron_variant	MODIFIER	Usp29	0/0	1/1
chr1	67712527	chr1_67712527_G_A	SNP	G	A	intron_variant	MODIFIER	Zfp444	0/0	1/1
chr1	68023884	chr1_68023884_C_A	SNP	C	A	intergenic_region	MODIFIER	Nlrp5-Nlrp4	1/1	0/0
chr1	68124772	chr1_68124772_A_C	SNP	A	C	intron_variant	MODIFIER	Nlrp4	1/1	0/0
chr1	68550107	chr1_68550107_T_C	SNP	T	C	intergenic_region	MODIFIER	LOC120099328-Vom1r35	0/0	1/1
chr1	69841461	chr1_69841461_G_A	SNP	G	A	intergenic_region	MODIFIER	Lilrb4-Lilrb3	0/0	1/1
chr1	70414248	chr1_70414248_A_G	SNP	A	G	intergenic_region	MODIFIER	Lair1-LOC100912013	1/1	0/0
chr1	70720587	chr1_70720587_GT_G	Indel	GT	G	intergenic_region	MODIFIER	Vom2r29-LOC691592	0/0	1/1
chr1	70846371	chr1_70846371_C_A	SNP	C	A	intergenic_region	MODIFIER	Vom2r29-LOC691592	0/0	1/1
chr1	71275424	chr1_71275424_GT_G	Indel	GT	G	intergenic_region	MODIFIER	Vom2r31-LOC102551504	1/1	0/0
chr1	71445611	chr1_71445611_C_A	SNP	C	A	intergenic_region	MODIFIER	Vom2r31-LOC102551504	1/1	0/0
chr1	71890853	chr1_71890853_GA_G	Indel	GA	G	intergenic_region	MODIFIER	Vom1r41-Vom2r78	1/1	0/0
chr1	72376717	chr1_72376717_G_C	SNP	G	C	intergenic_region	MODIFIER	Vom1r46-Vom1r47	0/0	1/1
chr1	72886251	chr1_72886251_C_G	SNP	C	G	intergenic_region	MODIFIER	Vom1r54-LOC120099764	0/0	1/1
chr1	73107067	chr1_73107067_A_G	SNP	A	G	intergenic_region	MODIFIER	LOC691722-Vom2r33	1/1	0/0
chr1	73250047	chr1_73250047_TC_T	Indel	TC	T	intergenic_region	MODIFIER	Vom2r35-Vom2r36	0/0	1/1
chr1	73877081	chr1_73877081_T_C	SNP	T	C	intergenic_region	MODIFIER	Vom1r56-Vom1r57	1/1	0/0
chr1	74792098	chr1_74792098_T_A	SNP	T	A	intergenic_region	MODIFIER	LOC100360574-Sult2a6	1/1	0/0
chr1	76479010	chr1_76479010_T_G	SNP	T	G	intergenic_region	MODIFIER	LOC102554917-Obox1	0/0	1/1
chr1	76533030	chr1_76533030_AATAG_A	Indel	AATAG	A	intergenic_region	MODIFIER	LOC103691042-Crx	1/1	0/0
chr1	76731326	chr1_76731326_C_T	SNP	C	T	intron_variant	MODIFIER	Bicra	0/0	1/1
chr1	76889283	chr1_76889283_G_A	SNP	G	A	missense_variant	MODERATE	Dhx34	0/0	1/1
chr1	77169253	chr1_77169253_G_A	SNP	G	A	downstream_gene_variant	MODIFIER	Tmem160	1/1	0/0
chr1	77193528	chr1_77193528_G_A	SNP	G	A	intergenic_region	MODIFIER	Npas1-Arhgap35	0/0	1/1
chr1	77829534	chr1_77829534_TG_T	Indel	TG	T	intergenic_region	MODIFIER	Psg16-Ceacam3	1/1	0/0
chr1	79034424	chr1_79034424_C_A	SNP	C	A	upstream_gene_variant	MODIFIER	Mir343	1/1	0/0
chr1	79167443	chr1_79167443_A_T	SNP	A	T	downstream_gene_variant	MODIFIER	Trappc6a	1/1	0/0
chr1	80513729	chr1_80513729_G_A	SNP	G	A	intron_variant	MODIFIER	Arhgef1	1/1	0/0
chr1	81330104	chr1_81330104_CCTAT_C	Indel	CCTAT	C	upstream_gene_variant	MODIFIER	Cyp2s1	1/1	0/0
chr1	82022451	chr1_82022451_A_G	SNP	A	G	downstream_gene_variant	MODIFIER	Cyp2b12	0/0	1/1
chr1	82677338	chr1_82677338_C_CAGGA	Indel	C	CAGGA	intron_variant	MODIFIER	Sptbn4	1/1	0/0
chr1	82910351	chr1_82910351_C_CGG	Indel	C	CGG	intron_variant	MODIFIER	Akt2	0/0	1/1
chr1	83169724	chr1_83169724_TAATA_T	Indel	TAATA	T	upstream_gene_variant	MODIFIER	LOC120099781	1/1	0/0
chr1	83370461	chr1_83370461_T_C	SNP	T	C	upstream_gene_variant	MODIFIER	Fcgbp	0/0	1/1
chr1	83812146	pbsv.INS.4419	SV	G	GGGCGAGTGTAGAGGGCCGCAATAACATGCGCGACCATTAGATGGCGCTGGCTTCCACTGCGCCCCACGTGGAAGGCCAAGTCAGTCAAGATGGCGCCAGCCTTCCCTGCGCCAGCTGGCCCCCCTATCAGGAAGTTAACTATGCGCATGTGCAAGAGTGCCTTCCTGCCAGGTCTTTGCCCATTCCGGGGCATGCCTGATGAGATCATGAGTAAGCAACCAATCAGGCATGGATGCATGCCCGAGGGATAAATAGGCGCGCCTAGCTGGCGCGCGGGGCTTCTCCATGAGATAGGAATAAAGTATCACTCATAGCAAGAATTTCTATGTCTCGCGTGCTTCTTGCCGGCGGAAAGTCGCGCGCGGGACATTTGGTGCCGAGAAACCCGGGACAAAAAC…	upstream_gene_variant	MODIFIER	Ifnl3	0/0	1/1
chr1	83999166	chr1_83999166_T_G	SNP	T	G	upstream_gene_variant	MODIFIER	Fbxo17	1/1	0/0
chr1	84822931	chr1_84822931_T_TGTG	Indel	T	TGTG	upstream_gene_variant	MODIFIER	Wdr87l	0/0	1/1
chr1	84843268	chr1_84843268_TGAG_T	Indel	TGAG	T	intron_variant	MODIFIER	Wdr87l	0/0	1/1
chr1	85825900	chr1_85825900_A_AT	Indel	A	AT	downstream_gene_variant	MODIFIER	Igflr1	0/0	1/1
chr1	85825911	chr1_85825911_T_TC	Indel	T	TC	downstream_gene_variant	MODIFIER	Igflr1	1/1	0/0
chr1	85830593	chr1_85830593_A_G	SNP	A	G	intron_variant	MODIFIER	Kmt2b	0/0	1/1
chr1	86665758	chr1_86665758_TATAG_T	Indel	TATAG	T	intergenic_region	MODIFIER	Apbh-LOC494538	0/0	1/1
chr1	86777020	chr1_86777020_T_C	SNP	T	C	intron_variant	MODIFIER	Uba2	0/0	1/1
chr1	86842103	chr1_86842103_C_T	SNP	C	T	intron_variant	MODIFIER	Gpi	0/0	1/1
chr1	87400366	chr1_87400366_TTAATAA_T	Indel	TTAATAA	T	intron_variant	MODIFIER	Chst8	1/1	0/0
chr1	87749140	chr1_87749140_GCA_G	Indel	GCA	G	intergenic_region	MODIFIER	LOC120099793-Cebpa	1/1	0/0
chr1	87837102	chr1_87837102_GCA_G	Indel	GCA	G	intron_variant	MODIFIER	Slc7a10	0/0	1/1
chr1	88610023	chr1_88610023_T_C	SNP	T	C	intergenic_region	MODIFIER	Zfp507-LOC108349563	1/1	0/0
chr1	88869858	chr1_88869858_C_T	SNP	C	T	intergenic_region	MODIFIER	LOC108349563-LOC108349564	1/1	0/0
chr1	88869870	chr1_88869870_C_T	SNP	C	T	intergenic_region	MODIFIER	LOC108349563-LOC108349564	1/1	0/0
chr1	89036940	pbsv.DEL.4975	SV	CTCTCTCTCTCTCTCTCTGTGTGTGTG	C	intergenic_region	MODIFIER	LOC108349563-LOC108349564	1/1	0/0
chr1	90107414	chr1_90107414_ATAGG_A	Indel	ATAGG	A	downstream_gene_variant	MODIFIER	LOC108349103	0/0	1/1
chr1	90230503	chr1_90230503_G_A	SNP	G	A	intron_variant	MODIFIER	Zfp536	0/0	1/1
chr1	91771261	pbsv.DEL.5123	SV	TACACACACACACACACACACACACACACACACACACGCACACGCACATACACACACAGACACACATGCACATACACACACATACACAAACACACAC	T	intergenic_region	MODIFIER	LOC120097732-LOC102548815	0/0	1/1
chr1	91841418	chr1_91841418_A_G	SNP	A	G	intergenic_region	MODIFIER	LOC120097732-LOC102548815	0/0	1/1
chr1	93223725	chr1_93223725_A_AC	Indel	A	AC	intergenic_region	MODIFIER	LOC102555672-Vom2r37	1/1	0/0
chr1	93497808	chr1_93497808_C_A	SNP	C	A	intergenic_region	MODIFIER	Vom2r38-LOC120100171	0/0	1/1
chr1	94417833	chr1_94417833_A_AC	Indel	A	AC	intergenic_region	MODIFIER	Klk1c10-LOC102546874	0/0	1/1
chr1	94932032	chr1_94932032_T_TGATA	Indel	T	TGATA	upstream_gene_variant	MODIFIER	Lrrc4b	1/1	0/0
chr1	95109436	chr1_95109436_CA_C	Indel	CA	C	intron_variant	MODIFIER	Myh14	1/1	0/0
chr1	96026241	chr1_96026241_G_GATTTATTT	Indel	G	GATTTATTT	upstream_gene_variant	MODIFIER	Hsd17b14	0/0	1/1
chr1	96273194	chr1_96273194_C_CTATT	Indel	C	CTATT	intron_variant	MODIFIER	Lmtk3	0/0	1/1
chr1	96341392	chr1_96341392_TG_T	Indel	TG	T	5_prime_UTR_variant	MODIFIER	Grin2d	1/1	0/0
chr1	96378675	chr1_96378675_TTTTC_T	Indel	TTTTC	T	intron_variant	MODIFIER	Tmem143	0/0	1/1
chr1	96718244	chr1_96718244_C_T	SNP	C	T	intron_variant	MODIFIER	Ush1c	0/0	1/1
chr1	96827854	chr1_96827854_GTAGA_G	Indel	GTAGA	G	intergenic_region	MODIFIER	Otog-Myod1	1/1	0/0
chr1	96868586	chr1_96868586_AAGC_A	Indel	AAGC	A	intergenic_region	MODIFIER	Otog-Myod1	1/1	0/0
chr1	96947668	chr1_96947668_G_GA	Indel	G	GA	downstream_gene_variant	MODIFIER	Kcnc1	0/0	1/1
chr1	97248100	chr1_97248100_GGTGT_G	Indel	GGTGT	G	3_prime_UTR_variant	MODIFIER	Saa4	0/0	1/1
chr1	97317791	chr1_97317791_T_C	SNP	T	C	upstream_gene_variant	MODIFIER	Gtf2h1	1/1	0/0
chr1	97579899	chr1_97579899_T_TTCTA	Indel	T	TTCTA	intergenic_region	MODIFIER	Spty2d1-Tmem86a	0/0	1/1
chr1	97639769	chr1_97639769_ATATC_A	Indel	ATATC	A	intron_variant	MODIFIER	Ptpn5	1/1	0/0
chr1	98595843	chr1_98595843_G_A	SNP	G	A	intergenic_region	MODIFIER	E2f8-LOC120097191	0/0	1/1
chr1	98597940	chr1_98597940_TTG_T	Indel	TTG	T	intergenic_region	MODIFIER	E2f8-LOC120097191	1/1	0/0
chr1	98662936	chr1_98662936_G_GATGA	Indel	G	GATGA	intergenic_region	MODIFIER	E2f8-LOC120097191	1/1	0/0
chr1	99176518	chr1_99176518_G_C	SNP	G	C	intron_variant	MODIFIER	Nav2	1/1	0/0
chr1	99261391	chr1_99261391_CATCT_C	Indel	CATCT	C	intron_variant	MODIFIER	Nav2	0/0	1/1
chr1	99430490	chr1_99430490_T_TGATA	Indel	T	TGATA	downstream_gene_variant	MODIFIER	LOC102546796	1/1	0/0
chr1	100115987	chr1_100115987_T_C	SNP	T	C	intron_variant	MODIFIER	Nell1	1/1	0/0
chr1	100264825	pbsv.DEL.5266	SV	CATATACATATACATATACAT	C	intron_variant	MODIFIER	Nell1	0/0	1/1
chr1	100591995	chr1_100591995_A_ATGTC	Indel	A	ATGTC	intergenic_region	MODIFIER	Nell1-LOC120099814	0/0	1/1
chr1	101311155	chr1_101311155_A_ATG	Indel	A	ATG	intergenic_region	MODIFIER	Slc17a6-LOC120099815	0/0	1/1
chr1	101492189	chr1_101492189_C_A	SNP	C	A	intron_variant	MODIFIER	Gas2	0/0	1/1
chr1	102542437	chr1_102542437_G_A	SNP	G	A	intergenic_region	MODIFIER	LOC120099817-LOC102552387	1/1	0/0
chr1	103062460	chr1_103062460_GTAAA_G	Indel	GTAAA	G	intergenic_region	MODIFIER	LOC120099818-LOC108349461	1/1	0/0
chr1	104119999	chr1_104119999_A_G	SNP	A	G	intergenic_region	MODIFIER	LOC102552287-LOC120100376	0/0	1/1
chr1	104263542	chr1_104263542_A_G	SNP	A	G	intergenic_region	MODIFIER	LOC102552287-LOC120100376	0/0	1/1
chr1	105030074	pbsv.INS.5559	SV	A	AGACTACCCACACCCGCGGATCCCGGCCCGCAGCAGCTCTCTGCTCCCAGACCCGGTGAGAGAGAGACCCAACCGCCTGGTCAGGTGGGCACTCCTGAGGCTGCAGAGCGGAAGAGACCACCAACACTGCTCACCCCTGCCCACATCCCTGGCCCAAGAGGAAACTGTATAAGGCCTCTGGGCTCCCGTGGGGGAGGGCCCAGGAGCGGCAGGACTTCTGCGCCTGAGACACCGCCGGAACCTGAAAGAAACAGACCGGATAAACAGTTCTCTGCACCCAAATCCCGTGGGAGGGAGAGCTAAACCTTCAGAGAGGCAGACAAGCCTGGGAAACCAGAAGAGACTGCTCCCTGCACACACATCTCGGACGCCAGAGGAAAAAGCCAAAGACCATCTGGA…	intergenic_region	MODIFIER	LOC120100376-Luzp2	0/0	1/1
chr1	105612464	chr1_105612464_G_GTGTA	Indel	G	GTGTA	intron_variant	MODIFIER	Luzp2	0/0	1/1
chr1	106590655	chr1_106590655_T_G	SNP	T	G	upstream_gene_variant	MODIFIER	Siglech	1/1	0/0
chr1	106759530	chr1_106759530_C_CTATT	Indel	C	CTATT	intron_variant	MODIFIER	Cyfip1	0/0	1/1
chr1	106780187	chr1_106780187_C_A	SNP	C	A	downstream_gene_variant	MODIFIER	Cyfip1	0/0	1/1
chr1	106886605	chr1_106886605_A_G	SNP	A	G	upstream_gene_variant	MODIFIER	LOC108349578	1/1	0/0
chr1	108229750	chr1_108229750_G_A	SNP	G	A	intron_variant	MODIFIER	Gabrg3	0/0	1/1
chr1	109190907	chr1_109190907_C_T	SNP	C	T	intergenic_region	MODIFIER	LOC120100421-LOC120097768	1/1	0/0
chr1	109556194	chr1_109556194_G_A	SNP	G	A	upstream_gene_variant	MODIFIER	Atp10a	1/1	0/0
chr1	109558209	chr1_109558209_AAG_A	Indel	AAG	A	upstream_gene_variant	MODIFIER	Atp10a	0/0	1/1
chr1	109571937	chr1_109571937_GTGTGTGTGTGTGTT_G	Indel	GTGTGTGTGTGTGTT	G	intron_variant	MODIFIER	Atp10a	0/0	1/1
chr1	110056075	chr1_110056075_C_T	SNP	C	T	upstream_gene_variant	MODIFIER	LOC100912195	1/1	0/0
chr1	110211503	chr1_110211503_C_G	SNP	C	G	upstream_gene_variant	MODIFIER	LOC120100240	0/0	1/1
chr1	112529478	chr1_112529478_G_T	SNP	G	T	intergenic_region	MODIFIER	LOC120099825-LOC120099826	0/0	1/1
chr1	112645663	chr1_112645663_C_CA	Indel	C	CA	intergenic_region	MODIFIER	LOC120099825-LOC120099826	1/1	0/0
chr1	112665775	chr1_112665775_TA_T	Indel	TA	T	intergenic_region	MODIFIER	LOC120099825-LOC120099826	1/1	0/0
chr1	113432661	chr1_113432661_G_GAT	Indel	G	GAT	intergenic_region	MODIFIER	LOC120099825-LOC120099826	1/1	0/0
chr1	113952622	chr1_113952622_A_AC	Indel	A	AC	intergenic_region	MODIFIER	LOC102554921-LOC120099829	0/0	1/1
chr1	114519146	chr1_114519146_T_TACAATA	Indel	T	TACAATA	intergenic_region	MODIFIER	LOC102555617-LOC120099831	1/1	0/0
chr1	114519148	chr1_114519148_C_CAATAACAAT	Indel	C	CAATAACAAT	intergenic_region	MODIFIER	LOC102555617-LOC120099831	0/0	1/1
chr1	115042779	chr1_115042779_C_G	SNP	C	G	intergenic_region	MODIFIER	LOC120099833-LOC120099834	0/0	1/1
chr1	115414256	chr1_115414256_C_T	SNP	C	T	intergenic_region	MODIFIER	Mir344g-Mir344i	1/1	0/0
chr1	115414261	chr1_115414261_T_C	SNP	T	C	intergenic_region	MODIFIER	Mir344g-Mir344i	1/1	0/0
chr1	115414273	chr1_115414273_G_C	SNP	G	C	intergenic_region	MODIFIER	Mir344g-Mir344i	1/1	0/0
chr1	115420000	chr1_115420000_G_C	SNP	G	C	intergenic_region	MODIFIER	Mir344g-Mir344i	0/0	1/1
chr1	115762393	chr1_115762393_G_A	SNP	G	A	intergenic_region	MODIFIER	LOC120097775-Ndn	0/0	1/1
chr1	116162729	chr1_116162729_T_G	SNP	T	G	intergenic_region	MODIFIER	LOC680017-LOC102548067	0/0	1/1
chr1	116320647	chr1_116320647_G_T	SNP	G	T	downstream_gene_variant	MODIFIER	LOC102548067	0/0	1/1
chr1	116645694	chr1_116645694_A_G	SNP	A	G	intergenic_region	MODIFIER	LOC102548067-Chrna7	0/0	1/1
chr1	117613136	chr1_117613136_TAC_T	Indel	TAC	T	intergenic_region	MODIFIER	LOC102548601-LOC120099837	1/1	0/0
chr1	117762979	chr1_117762979_C_T	SNP	C	T	intron_variant	MODIFIER	Trpm1	0/0	1/1
chr1	117855296	chr1_117855296_T_G	SNP	T	G	upstream_gene_variant	MODIFIER	Mtmr10	0/0	1/1
chr1	118520734	chr1_118520734_C_A	SNP	C	A	intron_variant	MODIFIER	Fam189a1	0/0	1/1
chr1	118798416	chr1_118798416_A_G	SNP	A	G	intergenic_region	MODIFIER	LOC120099839-Tjp1	1/1	0/0
chr1	119024107	pbsv.DEL.6514	SV	AGTTTGCAAAATTGTGTGTGTGTGT	A	intron_variant	MODIFIER	Tjp1	0/0	1/1
chr1	119528444	chr1_119528444_C_T	SNP	C	T	intron_variant	MODIFIER	Pcsk6	0/0	1/1
chr1	119743663	chr1_119743663_C_T	SNP	C	T	intron_variant	MODIFIER	Chsy1	1/1	0/0
chr1	119958423	chr1_119958423_T_TTCTC	Indel	T	TTCTC	downstream_gene_variant	MODIFIER	LOC120100464	1/1	0/0
chr1	119958439	chr1_119958439_C_CTCTA	Indel	C	CTCTA	downstream_gene_variant	MODIFIER	LOC120100464	0/0	1/1
chr1	121197691	chr1_121197691_A_AAAAC	Indel	A	AAAAC	intron_variant	MODIFIER	Lrrc28	0/0	1/1
chr1	121625117	chr1_121625117_T_C	SNP	T	C	intron_variant	MODIFIER	Igf1r	1/1	0/0
chr1	122442569	chr1_122442569_C_CATGT	Indel	C	CATGT	non_coding_transcript_exon_variant	MODIFIER	LOC120099848	0/0	1/1
chr1	122755176	chr1_122755176_TTG_T	Indel	TTG	T	intergenic_region	MODIFIER	LOC120099848-LOC120099849	0/0	1/1
chr1	122927981	chr1_122927981_T_A	SNP	T	A	intergenic_region	MODIFIER	LOC120099849-LOC120100448	1/1	0/0
chr1	123078464	chr1_123078464_TTTA_T	Indel	TTTA	T	intergenic_region	MODIFIER	LOC120099849-LOC120100448	1/1	0/0
chr1	123294743	chr1_123294743_C_CA	Indel	C	CA	intergenic_region	MODIFIER	LOC120099849-LOC120100448	1/1	0/0
chr1	123547249	chr1_123547249_C_CCAT	Indel	C	CCAT	intergenic_region	MODIFIER	LOC120099849-LOC120100448	1/1	0/0
chr1	123737013	chr1_123737013_A_AAAGG	Indel	A	AAAGG	intergenic_region	MODIFIER	LOC120100448-LOC120099850	1/1	0/0
chr1	124199878	chr1_124199878_CT_C	Indel	CT	C	intergenic_region	MODIFIER	LOC102553329-LOC108349002	0/0	1/1
chr1	124334347	chr1_124334347_C_T	SNP	C	T	intergenic_region	MODIFIER	LOC102553329-LOC108349002	0/0	1/1
chr1	124655505	chr1_124655505_C_G	SNP	C	G	intergenic_region	MODIFIER	LOC120100125-LOC120097785	1/1	0/0
chr1	124799100	chr1_124799100_T_TTCA	Indel	T	TTCA	intergenic_region	MODIFIER	LOC120097785-LOC120099851	0/0	1/1
chr1	126312903	chr1_126312903_C_T	SNP	C	T	intergenic_region	MODIFIER	LOC102553828-LOC103691162	0/0	1/1
chr1	126605140	chr1_126605140_T_C	SNP	T	C	intergenic_region	MODIFIER	LOC103691162-LOC102554078	0/0	1/1
chr1	126724091	chr1_126724091_A_G	SNP	A	G	intergenic_region	MODIFIER	LOC103691162-LOC102554078	0/0	1/1
chr1	126724096	chr1_126724096_G_T	SNP	G	T	intergenic_region	MODIFIER	LOC103691162-LOC102554078	0/0	1/1
chr1	126724097	chr1_126724097_A_G	SNP	A	G	intergenic_region	MODIFIER	LOC103691162-LOC102554078	1/1	0/0
chr1	126724102	chr1_126724102_G_T	SNP	G	T	intergenic_region	MODIFIER	LOC103691162-LOC102554078	1/1	0/0
chr1	127728195	chr1_127728195_C_T	SNP	C	T	intergenic_region	MODIFIER	LOC120099858-St8sia2	1/1	0/0
chr1	128052778	chr1_128052778_C_A	SNP	C	A	intergenic_region	MODIFIER	LOC100360396-Slco3a1	0/0	1/1
chr1	128392546	chr1_128392546_C_CTATT	Indel	C	CTATT	upstream_gene_variant	MODIFIER	Slco3a1	0/0	1/1
chr1	128923419	chr1_128923419_G_GTAGATAGATAGATGGA	Indel	G	GTAGATAGATAGATGGA	intergenic_region	MODIFIER	Slco3a1-Sv2b	0/0	1/1
chr1	128923421	chr1_128923421_A_AGATAGATAGATG	Indel	A	AGATAGATAGATG	intergenic_region	MODIFIER	Slco3a1-Sv2b	1/1	0/0
chr1	129120055	chr1_129120055_CA_C	Indel	CA	C	intron_variant	MODIFIER	Sv2b	0/0	1/1
chr1	129144528	chr1_129144528_T_TTAGA	Indel	T	TTAGA	intron_variant	MODIFIER	Sv2b	1/1	0/0
chr1	129340083	chr1_129340083_A_C	SNP	A	C	intron_variant	MODIFIER	Akap13	1/1	0/0
chr1	129987428	chr1_129987428_A_AC	Indel	A	AC	intergenic_region	MODIFIER	LOC120100400-LOC108349597	0/0	1/1
chr1	130343441	chr1_130343441_G_A	SNP	G	A	intron_variant	MODIFIER	Agbl1	0/0	1/1
chr1	130844168	chr1_130844168_GA_G	Indel	GA	G	intron_variant	MODIFIER	Agbl1	1/1	0/0
chr1	131171054	chr1_131171054_TTG_T	Indel	TTG	T	intergenic_region	MODIFIER	Agbl1-LOC102553800	1/1	0/0
chr1	131171060	chr1_131171060_G_GTA	Indel	G	GTA	intergenic_region	MODIFIER	Agbl1-LOC102553800	0/0	1/1
chr1	132001049	chr1_132001049_G_GTAGA	Indel	G	GTAGA	intergenic_region	MODIFIER	LOC120100234-LOC102553862	1/1	0/0
chr1	132265014	chr1_132265014_A_C	SNP	A	C	intron_variant	MODIFIER	Ntrk3	1/1	0/0
chr1	133233013	chr1_133233013_G_GGT	Indel	G	GGT	intron_variant	MODIFIER	Abhd2	0/0	1/1
chr1	134114973	chr1_134114973_G_A	SNP	G	A	downstream_gene_variant	MODIFIER	LOC102548818	1/1	0/0
chr1	135171476	chr1_135171476_G_A	SNP	G	A	intron_variant	MODIFIER	Pde8a	1/1	0/0
chr1	135333801	chr1_135333801_A_C	SNP	A	C	intron_variant	MODIFIER	Cpeb1	0/0	1/1
chr1	135521452	chr1_135521452_TG_T	Indel	TG	T	upstream_gene_variant	MODIFIER	Fsd2	1/1	0/0
chr1	136408963	chr1_136408963_TTCTA_T	Indel	TTCTA	T	intron_variant	MODIFIER	Adamtsl3	0/0	1/1
chr1	136409070	chr1_136409070_CT_C	Indel	CT	C	intron_variant	MODIFIER	Adamtsl3	1/1	0/0
chr1	136540962	chr1_136540962_TA_T	Indel	TA	T	intron_variant	MODIFIER	Adamtsl3	1/1	0/0
chr1	139690543	chr1_139690543_G_A	SNP	G	A	intergenic_region	MODIFIER	Vom2r42-LOC679574	0/0	1/1
chr1	139690544	chr1_139690544_A_G	SNP	A	G	intergenic_region	MODIFIER	Vom2r42-LOC679574	0/0	1/1
chr1	139794413	chr1_139794413_G_A	SNP	G	A	intron_variant	MODIFIER	Vom2r43	1/1	0/0
chr1	140248093	chr1_140248093_G_T	SNP	G	T	intergenic_region	MODIFIER	Olr25-Olr27	1/1	0/0
chr1	140959816	chr1_140959816_T_TATCTATCTATCTATCC	Indel	T	TATCTATCTATCTATCC	intron_variant	MODIFIER	Nox4	0/0	1/1
chr1	140959820	chr1_140959820_T_TATCTATCTATCC	Indel	T	TATCTATCTATCC	intron_variant	MODIFIER	Nox4	1/1	0/0
chr1	141362399	chr1_141362399_TC_T	Indel	TC	T	intron_variant	MODIFIER	Grm5	1/1	0/0
chr1	141946513	chr1_141946513_A_T	SNP	A	T	intergenic_region	MODIFIER	Grm5-LOC102554680	0/0	1/1
chr1	142018139	chr1_142018139_A_T	SNP	A	T	downstream_gene_variant	MODIFIER	LOC102554680	0/0	1/1
chr1	142572980	chr1_142572980_T_G	SNP	T	G	intergenic_region	MODIFIER	Rab38-Tmem135	0/0	1/1
chr1	142759749	chr1_142759749_C_G	SNP	C	G	intergenic_region	MODIFIER	Rab38-Tmem135	0/0	1/1
chr1	143110861	chr1_143110861_A_AAGAT	Indel	A	AAGAT	upstream_gene_variant	MODIFIER	LOC120099877	0/0	1/1
chr1	143906735	chr1_143906735_C_CACAT	Indel	C	CACAT	intergenic_region	MODIFIER	Eed-LOC120099881	0/0	1/1
chr1	144381272	chr1_144381272_TG_T	Indel	TG	T	upstream_gene_variant	MODIFIER	Ccdc89	0/0	1/1
chr1	144658089	chr1_144658089_C_CTG	Indel	C	CTG	intron_variant	MODIFIER	Dlg2	0/0	1/1
chr1	144867610	chr1_144867610_A_ATCTCTC	Indel	A	ATCTCTC	intron_variant	MODIFIER	Dlg2	0/0	1/1
chr1	144977236	chr1_144977236_T_C	SNP	T	C	intron_variant	MODIFIER	Dlg2	1/1	0/0
chr1	145710966	chr1_145710966_A_ATGTGTGTGTGTGTG	Indel	A	ATGTGTGTGTGTGTG	intron_variant	MODIFIER	Dlg2	1/1	0/0
chr1	145900479	chr1_145900479_TAC_T	Indel	TAC	T	intron_variant	MODIFIER	Dlg2	0/0	1/1
chr1	146673541	chr1_146673541_C_CAG	Indel	C	CAG	5_prime_UTR_variant	MODIFIER	Ankrd42	1/1	0/0
chr1	147037429	chr1_147037429_C_G	SNP	C	G	intergenic_region	MODIFIER	Prcp-Fam181b	0/0	1/1
chr1	147060837	chr1_147060837_T_C	SNP	T	C	intergenic_region	MODIFIER	Prcp-Fam181b	1/1	0/0
chr1	147606063	chr1_147606063_T_A	SNP	T	A	intergenic_region	MODIFIER	LOC120100425-LOC120099885	0/0	1/1
chr1	147966892	chr1_147966892_G_A	SNP	G	A	intergenic_region	MODIFIER	LOC120100425-LOC120099885	1/1	0/0
chr1	148103906	chr1_148103906_A_G	SNP	A	G	intergenic_region	MODIFIER	LOC120100425-LOC120099885	0/0	1/1
chr1	148822496	chr1_148822496_G_A	SNP	G	A	intron_variant	MODIFIER	LOC120099885	0/0	1/1
chr1	149105040	chr1_149105040_C_T	SNP	C	T	intergenic_region	MODIFIER	LOC120099885-Tenm4	0/0	1/1
chr1	149282669	chr1_149282669_T_A	SNP	T	A	intergenic_region	MODIFIER	LOC120099885-Tenm4	0/0	1/1
chr1	149282670	chr1_149282670_T_A	SNP	T	A	intergenic_region	MODIFIER	LOC120099885-Tenm4	0/0	1/1
chr1	149282687	chr1_149282687_A_C	SNP	A	C	intergenic_region	MODIFIER	LOC120099885-Tenm4	0/0	1/1
chr1	149377746	chr1_149377746_G_A	SNP	G	A	intergenic_region	MODIFIER	LOC120099885-Tenm4	0/0	1/1
chr1	149377747	chr1_149377747_A_T	SNP	A	T	intergenic_region	MODIFIER	LOC120099885-Tenm4	0/0	1/1
chr1	150068611	chr1_150068611_ATTTG_A	Indel	ATTTG	A	intron_variant	MODIFIER	Tenm4	0/0	1/1
chr1	150744604	chr1_150744604_C_A	SNP	C	A	intron_variant	MODIFIER	Tenm4	1/1	0/0
chr1	150744605	chr1_150744605_C_A	SNP	C	A	intron_variant	MODIFIER	Tenm4	1/1	0/0
chr1	150744610	chr1_150744610_C_A	SNP	C	A	intron_variant	MODIFIER	Tenm4	1/1	0/0
chr1	150819758	chr1_150819758_A_AG	Indel	A	AG	intron_variant	MODIFIER	Tenm4	0/0	1/1
chr1	152133720	chr1_152133720_C_CT	Indel	C	CT	intron_variant	MODIFIER	Pak1	1/1	0/0
chr1	152489604	chr1_152489604_C_CCATTGGGTGATTATA	Indel	C	CCATTGGGTGATTATA	intron_variant	MODIFIER	B3gnt6	0/0	1/1
chr1	153565637	chr1_153565637_A_ATATC	Indel	A	ATATC	upstream_gene_variant	MODIFIER	Map6	0/0	1/1
chr1	154173800	chr1_154173800_C_T	SNP	C	T	intron_variant	MODIFIER	Spcs2	0/0	1/1
chr1	154349397	chr1_154349397_CAGAT_C	Indel	CAGAT	C	upstream_gene_variant	MODIFIER	Chrdl2	1/1	0/0
chr1	154413702	chr1_154413702_CCACACA_C	Indel	CCACACA	C	downstream_gene_variant	MODIFIER	Pold3	1/1	0/0
chr1	155561559	chr1_155561559_G_T	SNP	G	T	intron_variant	MODIFIER	Fchsd2	1/1	0/0
chr1	156784111	chr1_156784111_GTGTA_G	Indel	GTGTA	G	intron_variant	MODIFIER	Stim1	0/0	1/1
chr1	156923109	chr1_156923109_C_CTCAT	Indel	C	CTCAT	intron_variant	MODIFIER	LOC120099898	1/1	0/0
chr1	157992392	chr1_157992392_G_A	SNP	G	A	upstream_gene_variant	MODIFIER	Olr114	1/1	0/0
chr1	158660596	chr1_158660596_CTAAA_C	Indel	CTAAA	C	upstream_gene_variant	MODIFIER	Olr150	1/1	0/0
chr1	160050474	chr1_160050474_A_C	SNP	A	C	intron_variant	MODIFIER	Dnhd1	0/0	1/1
chr1	160604013	chr1_160604013_G_T	SNP	G	T	intergenic_region	MODIFIER	Olr211-Olr213	0/0	1/1
chr1	161373467	chr1_161373467_T_C	SNP	T	C	intron_variant	MODIFIER	Syt9	1/1	0/0
chr1	162333622	chr1_162333622_T_A	SNP	T	A	intergenic_region	MODIFIER	Olr264-Olr267	1/1	0/0
chr1	162909518	chr1_162909518_C_G	SNP	C	G	intergenic_region	MODIFIER	Olr281-Nlrp10	1/1	0/0
chr1	165286573	chr1_165286573_CGT_C	Indel	CGT	C	intergenic_region	MODIFIER	LOC100911864-LOC120099904	1/1	0/0
chr1	166116468	pbsv.DEL.9639	SV	ACACCACCACCACCACCACCACCACCACCACCACCAC	A	intergenic_region	MODIFIER	LOC120100128-Usp47	1/1	0/0
chr1	166445553	chr1_166445553_G_A	SNP	G	A	intron_variant	MODIFIER	Mical2	1/1	0/0
chr1	167279148	chr1_167279148_GTAGA_G	Indel	GTAGA	G	intergenic_region	MODIFIER	LOC120097953-Arntl	0/0	1/1
chr1	167287670	chr1_167287670_ATATC_A	Indel	ATATC	A	intergenic_region	MODIFIER	LOC120097953-Arntl	0/0	1/1
chr1	168354026	pbsv.DEL.9825	SV	CATATATATATATATATATATATATATATATATAT	C	intergenic_region	MODIFIER	Rras2-RGD1565301	1/1	0/0
chr1	168375390	chr1_168375390_G_GGAAAGGAAAGGAA	Indel	G	GGAAAGGAAAGGAA	intergenic_region	MODIFIER	Rras2-RGD1565301	0/0	1/1
chr1	168739370	chr1_168739370_T_TAC	Indel	T	TAC	intron_variant	MODIFIER	Pde3b	0/0	1/1
chr1	168922085	chr1_168922085_C_T	SNP	C	T	intergenic_region	MODIFIER	Calca-Calcb	1/1	0/0
chr1	168922093	chr1_168922093_T_C	SNP	T	C	intergenic_region	MODIFIER	Calca-Calcb	1/1	0/0
chr1	169382796	chr1_169382796_A_G	SNP	A	G	intergenic_region	MODIFIER	Insc-LOC120097959	1/1	0/0
chr1	171686227	chr1_171686227_C_G	SNP	C	G	intron_variant	MODIFIER	Xylt1	0/0	1/1
chr1	172113784	chr1_172113784_C_T	SNP	C	T	intergenic_region	MODIFIER	Xylt1-Rps15a	0/0	1/1
chr1	172175183	chr1_172175183_T_TATAC	Indel	T	TATAC	intergenic_region	MODIFIER	Xylt1-Rps15a	1/1	0/0
chr1	172565895	chr1_172565895_AATGTAT_A	Indel	AATGTAT	A	intergenic_region	MODIFIER	Smg1-LOC102549940	1/1	0/0
chr1	173015246	chr1_173015246_A_T	SNP	A	T	downstream_gene_variant	MODIFIER	Gde1	1/1	0/0
chr1	175405788	chr1_175405788_C_T	SNP	C	T	intron_variant	MODIFIER	Eef2k	0/0	1/1
chr1	175967393	chr1_175967393_AAGAT_A	Indel	AAGAT	A	intron_variant	MODIFIER	Hs3st2	1/1	0/0
chr1	175967410	chr1_175967410_A_G	SNP	A	G	intron_variant	MODIFIER	Hs3st2	0/0	1/1
chr1	176674798	chr1_176674798_C_T	SNP	C	T	downstream_gene_variant	MODIFIER	Palb2	0/0	1/1
chr1	176771179	chr1_176771179_C_T	SNP	C	T	splice_region_variant&intron_variant	LOW	Chp2	0/0	1/1
chr1	177012201	chr1_177012201_G_GTGGTGGTGGTGC	Indel	G	GTGGTGGTGGTGC	intron_variant	MODIFIER	Prkcb	0/0	1/1
chr1	177055168	pbsv.DEL.10453	SV	TGCCCGGGACCCTGCAGCAGGTGTGATGTCCGGGACCTTGCTGCAGGTGTGAT	T	intron_variant	MODIFIER	Prkcb	0/0	1/1
chr1	177055179	pbsv.DEL.10454	SV	CTGCAGCAGGTGTGATGTCCGGGACCT	C	intron_variant	MODIFIER	Prkcb	1/1	0/0
chr1	177522359	pbsv.DEL.10490	SV	GCGCGCGCGCGCGCGCACACACACACACACACACACACACA	G	intron_variant	MODIFIER	Rbbp6	0/0	1/1
chr1	178588675	chr1_178588675_T_C	SNP	T	C	intron_variant	MODIFIER	Hs3st4	0/0	1/1
chr1	179805550	chr1_179805550_C_G	SNP	C	G	intergenic_region	MODIFIER	LOC103695038-LOC102548041	1/1	0/0
chr1	179925281	chr1_179925281_AGATG_A	Indel	AGATG	A	intergenic_region	MODIFIER	LOC100271845-LOC120097358	1/1	0/0
chr1	179925317	chr1_179925317_G_A	SNP	G	A	intergenic_region	MODIFIER	LOC100271845-LOC120097358	0/0	1/1
chr1	180297632	chr1_180297632_TACACAC_T	Indel	TACACAC	T	upstream_gene_variant	MODIFIER	Katnip	0/0	1/1
chr1	180646606	chr1_180646606_C_CAGGT	Indel	C	CAGGT	intron_variant	MODIFIER	Gsg1l	0/0	1/1
chr1	180646656	chr1_180646656_G_C	SNP	G	C	intron_variant	MODIFIER	Gsg1l	0/0	1/1
chr1	180646748	pbsv.DEL.10689	SV	AGAGAGAGATAGAGAGAGAGT	A	intron_variant	MODIFIER	Gsg1l	0/0	1/1
chr1	181032546	chr1_181032546_GTAGA_G	Indel	GTAGA	G	intron_variant	MODIFIER	Atp2a1	0/0	1/1
chr1	181317597	chr1_181317597_G_A	SNP	G	A	intron_variant	MODIFIER	LOC108349642	1/1	0/0
chr1	183109084	chr1_183109084_T_TA	Indel	T	TA	intron_variant	MODIFIER	Bag3	0/0	1/1
chr1	183831661	chr1_183831661_C_CTATT	Indel	C	CTATT	intron_variant	MODIFIER	Plpp4	0/0	1/1
chr1	184029175	chr1_184029175_C_T	SNP	C	T	non_coding_transcript_exon_variant	MODIFIER	LOC120098013	0/0	1/1
chr1	184651174	chr1_184651174_CAGAT_C	Indel	CAGAT	C	intergenic_region	MODIFIER	LOC120100399-Fgfr2	0/0	1/1
chr1	185194398	chr1_185194398_C_G	SNP	C	G	intron_variant	MODIFIER	Tacc2	1/1	0/0
chr1	185403815	chr1_185403815_G_A	SNP	G	A	intergenic_region	MODIFIER	Btbd16-Plekha1	0/0	1/1
chr1	186421033	chr1_186421033_CCTAT_C	Indel	CCTAT	C	intergenic_region	MODIFIER	Bub3-LOC120099942	0/0	1/1
chr1	187773752	chr1_187773752_T_TTGTA	Indel	T	TTGTA	intron_variant	MODIFIER	Zranb1	0/0	1/1
chr1	187931244	chr1_187931244_TG_T	Indel	TG	T	intergenic_region	MODIFIER	LOC103691253-LOC102552773	1/1	0/0
chr1	188101785	chr1_188101785_G_GA	Indel	G	GA	intergenic_region	MODIFIER	LOC103691253-LOC102552773	0/0	1/1
chr1	188293260	chr1_188293260_T_TTTA	Indel	T	TTTA	intergenic_region	MODIFIER	LOC102552773-Tex36	0/0	1/1
chr1	188428057	chr1_188428057_C_CACTAGATA	Indel	C	CACTAGATA	downstream_gene_variant	MODIFIER	LOC103690347	1/1	0/0
chr1	188428058	chr1_188428058_G_A	SNP	G	A	downstream_gene_variant	MODIFIER	LOC103690347	0/0	1/1
chr1	188428059	chr1_188428059_A_C	SNP	A	C	downstream_gene_variant	MODIFIER	LOC103690347	0/0	1/1
chr1	188527330	chr1_188527330_T_G	SNP	T	G	downstream_gene_variant	MODIFIER	Bccip	0/0	1/1
chr1	188527334	chr1_188527334_T_G	SNP	T	G	downstream_gene_variant	MODIFIER	Bccip	0/0	1/1
chr1	188527338	chr1_188527338_T_G	SNP	T	G	downstream_gene_variant	MODIFIER	Bccip	0/0	1/1
chr1	189071553	chr1_189071553_CA_C	Indel	CA	C	intron_variant	MODIFIER	LOC100302465	0/0	1/1
chr1	190041942	chr1_190041942_T_TCATC	Indel	T	TCATC	intergenic_region	MODIFIER	Dock1-Nps	0/0	1/1
chr1	190384684	pbsv.DEL.11261	SV	AACACACACAAATACATACATACATACACACACAAACACACACACAAATACATACATATATACACACACATCCATACACACACAAACACACACACAAATACATGCATACACACACAAATACATACAAACATAACACACATACATACATACATACACACACAAATACATACAAACATAACACATACATACACACACATACATACACACACATACATACATACACACATACATAC	A	intron_variant	MODIFIER	Ptpre	0/0	1/1
chr1	190770548	chr1_190770548_CATCT_C	Indel	CATCT	C	intergenic_region	MODIFIER	Mki67-LOC108349660	1/1	0/0
chr1	192910860	chr1_192910860_G_GAATGAATAAATGAATAAATGAATA	Indel	G	GAATGAATAAATGAATAAATGAATA	intergenic_region	MODIFIER	LOC102552864-LOC120099952	1/1	0/0
chr1	192910876	chr1_192910876_A_AAATGAATAAATGAATAAATG	Indel	A	AAATGAATAAATGAATAAATG	intergenic_region	MODIFIER	LOC102552864-LOC120099952	0/0	1/1
chr1	192970640	chr1_192970640_C_CATCT	Indel	C	CATCT	intron_variant	MODIFIER	LOC120099952	0/0	1/1
chr1	193461028	chr1_193461028_AAC_A	Indel	AAC	A	intergenic_region	MODIFIER	LOC120098072-Mapk1ip1	0/0	1/1
chr1	193503409	chr1_193503409_T_C	SNP	T	C	intergenic_region	MODIFIER	LOC120098072-Mapk1ip1	1/1	0/0
chr1	193793710	chr1_193793710_C_T	SNP	C	T	intron_variant	MODIFIER	Jakmip3	1/1	0/0
chr1	193908500	chr1_193908500_G_A	SNP	G	A	intron_variant	MODIFIER	Stk32c	1/1	0/0
chr1	194122148	chr1_194122148_CA_C	Indel	CA	C	intergenic_region	MODIFIER	Pwwp2b-Inpp5a	0/0	1/1
chr1	194147167	chr1_194147167_C_CCA	Indel	C	CCA	intergenic_region	MODIFIER	Pwwp2b-Inpp5a	1/1	0/0
chr1	196535592	chr1_196535592_GGA_G	Indel	GGA	G	upstream_gene_variant	MODIFIER	Slc25a22	1/1	0/0
chr1	196535617	chr1_196535617_G_GAC	Indel	G	GAC	upstream_gene_variant	MODIFIER	Slc25a22	0/0	1/1
chr1	197231253	chr1_197231253_TTATC_T	Indel	TTATC	T	intergenic_region	MODIFIER	Dusp8-LOC108349671	0/0	1/1
chr1	198549994	chr1_198549994_T_TGC	Indel	T	TGC	intron_variant	MODIFIER	Kcnq1	0/0	1/1
chr1	198549996	chr1_198549996_T_C	SNP	T	C	intron_variant	MODIFIER	Kcnq1	1/1	0/0
chr1	199042597	chr1_199042597_AATCT_A	Indel	AATCT	A	intron_variant	MODIFIER	LOC102552318	1/1	0/0
chr1	199402167	chr1_199402167_AGT_A	Indel	AGT	A	upstream_gene_variant	MODIFIER	Shank2	1/1	0/0
chr1	200104121	chr1_200104121_C_A	SNP	C	A	intron_variant	MODIFIER	LOC120099966	0/0	1/1
chr1	200585355	chr1_200585355_A_ATG	Indel	A	ATG	intron_variant	MODIFIER	Cpt1a	0/0	1/1
chr1	200927481	chr1_200927481_G_C	SNP	G	C	intergenic_region	MODIFIER	Lrp5-RGD1311946	1/1	0/0
chr1	201155011	chr1_201155011_A_C	SNP	A	C	intron_variant	MODIFIER	Aldh3b1	0/0	1/1
chr1	201718804	chr1_201718804_G_GA	Indel	G	GA	intron_variant	MODIFIER	Rhod	1/1	0/0
chr1	203366903	chr1_203366903_TCACACACACA_T	Indel	TCACACACACA	T	upstream_gene_variant	MODIFIER	Mir6315	0/0	1/1
chr1	203477456	chr1_203477456_CA_C	Indel	CA	C	3_prime_UTR_variant	MODIFIER	Batf2	0/0	1/1
chr1	203635987	chr1_203635987_A_C	SNP	A	C	upstream_gene_variant	MODIFIER	Men1	0/0	1/1
chr1	205301578	chr1_205301578_G_A	SNP	G	A	intergenic_region	MODIFIER	Ust5r-Slc22a25	0/0	1/1
chr1	205930128	chr1_205930128_T_C	SNP	T	C	upstream_gene_variant	MODIFIER	LOC120099987	1/1	0/0
chr1	205940577	chr1_205940577_CT_C	Indel	CT	C	intron_variant	MODIFIER	Ahnak	0/0	1/1
chr1	206086777	chr1_206086777_ATGTGTG_A	Indel	ATGTGTG	A	intergenic_region	MODIFIER	LOC120098491-RGD1566289	1/1	0/0
chr1	206217187	chr1_206217187_A_T	SNP	A	T	intergenic_region	MODIFIER	RGD1566289-Scgb1d2	0/0	1/1
chr1	206246583	chr1_206246583_C_T	SNP	C	T	intergenic_region	MODIFIER	Scgb1d2-LOC690475	0/0	1/1
chr1	206304867	chr1_206304867_A_AAG	Indel	A	AAG	intergenic_region	MODIFIER	LOC690475-Scgb1d4	1/1	0/0
chr1	206822998	chr1_206822998_CTGTA_C	Indel	CTGTA	C	upstream_gene_variant	MODIFIER	Fads1	0/0	1/1
chr1	207077702	chr1_207077702_C_G	SNP	C	G	intron_variant	MODIFIER	Syt7	1/1	0/0
chr1	207343584	chr1_207343584_C_CCCTT	Indel	C	CCCTT	intron_variant	MODIFIER	Vps37c	0/0	1/1
chr1	207537354	chr1_207537354_G_GAGAT	Indel	G	GAGAT	upstream_gene_variant	MODIFIER	Prpf19	0/0	1/1
chr1	207787332	chr1_207787332_T_TCTATCTATCTATCTATCTATCTATCTATCTATCTATCTATCTATCTATCTATCTACCTACCTACCTACCTACCTACCTACCTACCTACCTACCTACCTAC	Indel	T	TCTATCTATCTATCTATCTATCTATCTATCTATCTATCTATCTATCTATCTATCTACCTACCTACCTACCTACCTACCTACCTACCTACCTACCTACCTAC	intron_variant	MODIFIER	LOC102557108	0/0	1/1
chr1	207966729	chr1_207966729_C_CATCT	Indel	C	CATCT	upstream_gene_variant	MODIFIER	Ms4a14	0/0	1/1
chr1	209969581	chr1_209969581_CA_C	Indel	CA	C	intergenic_region	MODIFIER	Lpxn-LOC120100482	1/1	0/0
chr1	210549979	chr1_210549979_A_G	SNP	A	G	upstream_gene_variant	MODIFIER	Olr363	0/0	1/1
chr1	210963146	chr1_210963146_AAGAT_A	Indel	AAGAT	A	upstream_gene_variant	MODIFIER	Olr379	0/0	1/1
chr1	211255998	chr1_211255998_GTAGA_G	Indel	GTAGA	G	intergenic_region	MODIFIER	Olr384-LOC108348870	0/0	1/1
chr1	211568488	chr1_211568488_G_A	SNP	G	A	intergenic_region	MODIFIER	LOC108348870-Tle4	0/0	1/1
chr1	212018599	chr1_212018599_C_T	SNP	C	T	intergenic_region	MODIFIER	Tle4-LOC120100491	0/0	1/1
chr1	212410474	chr1_212410474_CTATT_C	Indel	CTATT	C	intergenic_region	MODIFIER	LOC120100491-Psat1	1/1	0/0
chr1	212733961	chr1_212733961_GTTAT_G	Indel	GTTAT	G	intergenic_region	MODIFIER	LOC120100491-Psat1	0/0	1/1
chr1	213009890	chr1_213009890_T_TTAGA	Indel	T	TTAGA	intergenic_region	MODIFIER	LOC120100491-Psat1	0/0	1/1
chr1	213266592	chr1_213266592_T_C	SNP	T	C	intron_variant	MODIFIER	Cep78	0/0	1/1
chr1	213637351	chr1_213637351_G_GT	Indel	G	GT	intron_variant	MODIFIER	Gnaq	1/1	0/0
chr1	213733951	chr1_213733951_CTCTATCTA_C	Indel	CTCTATCTA	C	intron_variant	MODIFIER	Gna14	1/1	0/0
chr1	213792861	chr1_213792861_CATCT_C	Indel	CATCT	C	intron_variant	MODIFIER	Gna14	0/0	1/1
chr1	213880830	chr1_213880830_G_T	SNP	G	T	intron_variant	MODIFIER	Gna14	1/1	0/0
chr1	213915322	chr1_213915322_T_TAAAC	Indel	T	TAAAC	intron_variant	MODIFIER	Vps13a	1/1	0/0
chr1	214562263	chr1_214562263_TA_T	Indel	TA	T	intron_variant	MODIFIER	Prune2	0/0	1/1
chr1	214793335	chr1_214793335_T_A	SNP	T	A	non_coding_transcript_exon_variant	MODIFIER	LOC120098080	1/1	0/0
chr1	215062537	chr1_215062537_TTACA_T	Indel	TTACA	T	intron_variant	MODIFIER	Pcsk5	0/0	1/1
chr1	215326209	chr1_215326209_G_A	SNP	G	A	intergenic_region	MODIFIER	LOC120100206-Ostf1	0/0	1/1
chr1	215510762	chr1_215510762_ATGTG_A	Indel	ATGTG	A	intergenic_region	MODIFIER	LOC120100206-Ostf1	0/0	1/1
chr1	215577699	chr1_215577699_G_A	SNP	G	A	intergenic_region	MODIFIER	LOC120100206-Ostf1	1/1	0/0
chr1	215934715	chr1_215934715_CA_C	Indel	CA	C	intergenic_region	MODIFIER	LOC120100206-Ostf1	0/0	1/1
chr1	216410653	chr1_216410653_A_AATGT	Indel	A	AATGT	intron_variant	MODIFIER	Rorb	0/0	1/1
chr1	216768693	chr1_216768693_G_A	SNP	G	A	intergenic_region	MODIFIER	LOC120100427-LOC100363201	1/1	0/0
chr1	216791995	chr1_216791995_A_AT	Indel	A	AT	intergenic_region	MODIFIER	LOC120100427-LOC100363201	1/1	0/0
chr1	217136708	chr1_217136708_CATAG_C	Indel	CATAG	C	intergenic_region	MODIFIER	LOC120100427-LOC100363201	1/1	0/0
chr1	217246037	chr1_217246037_C_T	SNP	C	T	intergenic_region	MODIFIER	LOC120100427-LOC100363201	1/1	0/0
chr1	217693654	chr1_217693654_C_CAATAATAAT	Indel	C	CAATAATAAT	intergenic_region	MODIFIER	RGD1563931-Anxa1	1/1	0/0
chr1	217693661	chr1_217693661_A_AATAATAATAATT	Indel	A	AATAATAATAATT	intergenic_region	MODIFIER	RGD1563931-Anxa1	0/0	1/1
chr1	217929808	pbsv.DEL.12248	SV	CCTCTCTCTCTCTCTCTCTCTCTCTCTCTCTCTCTCTCTCTCT	C	intergenic_region	MODIFIER	Anxa1-Aldh1a1	0/0	1/1
chr1	218025032	chr1_218025032_TAC_T	Indel	TAC	T	intron_variant	MODIFIER	Aldh1a1	1/1	0/0
chr1	218481416	chr1_218481416_TACACAC_T	Indel	TACACAC	T	intergenic_region	MODIFIER	Tmc1-LOC102551351	0/0	1/1
chr1	218481506	chr1_218481506_AAGAT_A	Indel	AAGAT	A	intergenic_region	MODIFIER	Tmc1-LOC102551351	0/0	1/1
chr1	218560963	chr1_218560963_CT_C	Indel	CT	C	intergenic_region	MODIFIER	Tmc1-LOC102551351	1/1	0/0
chr1	218583987	chr1_218583987_TA_T	Indel	TA	T	intergenic_region	MODIFIER	Tmc1-LOC102551351	0/0	1/1
chr1	218665782	chr1_218665782_TTCTGC_T	Indel	TTCTGC	T	downstream_gene_variant	MODIFIER	LOC102551351	0/0	1/1
chr1	218938364	chr1_218938364_GTAGA_G	Indel	GTAGA	G	intron_variant	MODIFIER	Gda	1/1	0/0
chr1	219584317	chr1_219584317_CATCT_C	Indel	CATCT	C	intergenic_region	MODIFIER	Cemip2-Trpm3	1/1	0/0
chr1	219824550	chr1_219824550_A_C	SNP	A	C	intron_variant	MODIFIER	Trpm3	0/0	1/1
chr1	220049702	chr1_220049702_C_CATTCTT	Indel	C	CATTCTT	intron_variant	MODIFIER	Trpm3	0/0	1/1
chr1	220136338	chr1_220136338_T_TA	Indel	T	TA	intron_variant	MODIFIER	Trpm3	1/1	0/0
chr1	220673474	chr1_220673474_CAGAT_C	Indel	CAGAT	C	intergenic_region	MODIFIER	LOC108349100-Klf9	1/1	0/0
chr1	220803834	chr1_220803834_ACC_A	Indel	ACC	A	intron_variant	MODIFIER	Smc5	0/0	1/1
chr1	220803845	chr1_220803845_CCA_C	Indel	CCA	C	intron_variant	MODIFIER	Smc5	1/1	0/0
chr1	220879762	chr1_220879762_C_CA	Indel	C	CA	intron_variant	MODIFIER	Mamdc2	0/0	1/1
chr1	222171194	chr1_222171194_G_A	SNP	G	A	intron_variant	MODIFIER	Pip5k1b	0/0	1/1
chr1	222791337	chr1_222791337_TCA_T	Indel	TCA	T	intron_variant	MODIFIER	Dock8	1/1	0/0
chr1	222899664	chr1_222899664_T_TTG	Indel	T	TTG	intron_variant	MODIFIER	Kank1	0/0	1/1
chr1	223161180	chr1_223161180_T_TTG	Indel	T	TTG	intron_variant	MODIFIER	Dmrt1	0/0	1/1
chr1	223354196	chr1_223354196_C_CATCT	Indel	C	CATCT	intergenic_region	MODIFIER	Dmrt2-LOC108349212	1/1	0/0
chr1	223440785	chr1_223440785_CATCT_C	Indel	CATCT	C	intergenic_region	MODIFIER	Dmrt2-LOC108349212	1/1	0/0
chr1	223538424	chr1_223538424_C_T	SNP	C	T	intergenic_region	MODIFIER	Dmrt2-LOC108349212	0/0	1/1
chr1	223821824	chr1_223821824_T_A	SNP	T	A	intergenic_region	MODIFIER	LOC103691315-LOC102555110	0/0	1/1
chr1	224802669	chr1_224802669_C_CATAG	Indel	C	CATAG	intergenic_region	MODIFIER	LOC120100011-Vldlr	0/0	1/1
chr1	225067063	chr1_225067063_C_T	SNP	C	T	intergenic_region	MODIFIER	Kcnv2-Pum3	1/1	0/0
chr1	226299181	chr1_226299181_A_G	SNP	A	G	intron_variant	MODIFIER	Glis3	1/1	0/0
chr1	226299182	chr1_226299182_T_A	SNP	T	A	intron_variant	MODIFIER	Glis3	1/1	0/0
chr1	226373281	chr1_226373281_CT_C	Indel	CT	C	intron_variant	MODIFIER	Glis3	0/0	1/1
chr1	228218598	chr1_228218598_ATATC_A	Indel	ATATC	A	intergenic_region	MODIFIER	Mbl2-Dkk1	1/1	0/0
chr1	229027702	chr1_229027702_AGAAG_A	Indel	AGAAG	A	upstream_gene_variant	MODIFIER	LOC120097461	1/1	0/0
chr1	229473742	chr1_229473742_C_CTA	Indel	C	CTA	intron_variant	MODIFIER	Prkg1	1/1	0/0
chr1	229762573	chr1_229762573_C_T	SNP	C	T	synonymous_variant	LOW	A1cf	0/0	1/1
chr1	229803418	chr1_229803418_A_ATGACTCCGTCTGAATTTTATTGGAGTAGAGGATCCAAGACCCTCGC	Indel	A	ATGACTCCGTCTGAATTTTATTGGAGTAGAGGATCCAAGACCCTCGC	intron_variant	MODIFIER	A1cf	1/1	0/0
chr1	229803425	chr1_229803425_C_CGTCTGAATTTTATTGGAGTAGAGGATCCAAGACCCTCGCTGACTCT	Indel	C	CGTCTGAATTTTATTGGAGTAGAGGATCCAAGACCCTCGCTGACTCT	intron_variant	MODIFIER	A1cf	0/0	1/1
chr1	230593210	chr1_230593210_T_TTATC	Indel	T	TTATC	upstream_gene_variant	MODIFIER	Atad1	0/0	1/1
chr1	231114662	chr1_231114662_T_C	SNP	T	C	intron_variant	MODIFIER	Rnls	0/0	1/1
chr1	231169705	chr1_231169705_G_A	SNP	G	A	intron_variant	MODIFIER	Rnls	1/1	0/0
chr1	231869583	chr1_231869583_AT_A	Indel	AT	A	intergenic_region	MODIFIER	Fas-Ch25h	1/1	0/0
chr1	231967862	chr1_231967862_TTAGA_T	Indel	TTAGA	T	intergenic_region	MODIFIER	Fas-Ch25h	1/1	0/0
chr1	232015210	chr1_232015210_A_T	SNP	A	T	3_prime_UTR_variant	MODIFIER	Ch25h	0/0	1/1
chr1	232137192	chr1_232137192_G_GA	Indel	G	GA	upstream_gene_variant	MODIFIER	Ifit1bl	1/1	0/0
chr1	232718081	chr1_232718081_C_CCCT	Indel	C	CCCT	intergenic_region	MODIFIER	Ears2l1-LOC120100445	0/0	1/1
chr1	232718097	chr1_232718097_C_CCTCATT	Indel	C	CCTCATT	intergenic_region	MODIFIER	Ears2l1-LOC120100445	1/1	0/0
chr1	232800069	chr1_232800069_G_GT	Indel	G	GT	intergenic_region	MODIFIER	LOC120100445-LOC120100195	0/0	1/1
chr1	233269927	chr1_233269927_T_TGATA	Indel	T	TGATA	intergenic_region	MODIFIER	LOC120100445-LOC120100195	1/1	0/0
chr1	233396304	chr1_233396304_AAT_A	Indel	AAT	A	upstream_gene_variant	MODIFIER	LOC120100195	0/0	1/1
chr1	233991135	chr1_233991135_C_CATAG	Indel	C	CATAG	intergenic_region	MODIFIER	Ankrd1-Pcgf5	0/0	1/1
chr1	234255185	chr1_234255185_A_AATAG	Indel	A	AATAG	intergenic_region	MODIFIER	LOC103691349-Hectd2	1/1	0/0
chr1	234282420	chr1_234282420_CT_C	Indel	CT	C	5_prime_UTR_variant	MODIFIER	Hectd2	0/0	1/1
chr1	235570768	chr1_235570768_CATGTATGT_C	Indel	CATGTATGT	C	intergenic_region	MODIFIER	RGD1562542-Myof	1/1	0/0
chr1	235570807	chr1_235570807_GTATGTATGTATC_G	Indel	GTATGTATGTATC	G	intergenic_region	MODIFIER	RGD1562542-Myof	0/0	1/1
chr1	235639472	chr1_235639472_C_CCTAT	Indel	C	CCTAT	intergenic_region	MODIFIER	RGD1562542-Myof	1/1	0/0
chr1	236347857	chr1_236347857_G_GTAGA	Indel	G	GTAGA	intron_variant	MODIFIER	Plce1	0/0	1/1
chr1	237073489	chr1_237073489_G_T	SNP	G	T	intergenic_region	MODIFIER	LOC100361492-LOC100912265	0/0	1/1
chr1	238860217	chr1_238860217_A_AAAT	Indel	A	AAAT	intron_variant	MODIFIER	Cyp2c13	1/1	0/0
chr1	240025270	chr1_240025270_G_GA	Indel	G	GA	intron_variant	MODIFIER	Tll2	1/1	0/0
chr1	240041999	chr1_240041999_T_TA	Indel	T	TA	intron_variant	MODIFIER	Tm9sf3	0/0	1/1
chr1	240901393	chr1_240901393_C_CATCATT	Indel	C	CATCATT	upstream_gene_variant	MODIFIER	Morn4	1/1	0/0
chr1	240998494	pbsv.INS.13635	SV	G	GGGAGCACGAGCGTGCACATAGAGGAGCACGAGCGTGCACATAGAGGAGCACGAGCGTGCACATAGAGGAGCACGAGCGTGCACATAGAGGAGCACGAGCGTGCACATAGAGGAGCACGAGCGTGCACATAGAGGAACACGAGCGTGCACATAGA	intron_variant	MODIFIER	Zfyve27	1/1	0/0
chr1	240998542	pbsv.INS.13636	SV	G	GCACGAGCGTGCACATAGAGGAGCACGAGCGTGCACATAGAGGAGCACGAGCGTGCACATAGAGGAGCACGAGCGTGCACATAGAGGAA	intron_variant	MODIFIER	Zfyve27	0/0	1/1
chr1	241239772	chr1_241239772_C_CT	Indel	C	CT	intergenic_region	MODIFIER	Crtac1-R3hcc1l	1/1	0/0
chr1	242094766	chr1_242094766_A_AGT	Indel	A	AGT	intron_variant	MODIFIER	Hpse2	0/0	1/1
chr1	242405983	chr1_242405983_AAG_A	Indel	AAG	A	intergenic_region	MODIFIER	Got1-Nkx2-3	0/0	1/1
chr1	243604625	chr1_243604625_G_A	SNP	G	A	downstream_gene_variant	MODIFIER	LOC102548668	1/1	0/0
chr1	244822192	chr1_244822192_G_T	SNP	G	T	intron_variant	MODIFIER	Armh3	0/0	1/1
chr1	244859273	pbsv.DEL.13925	SV	CCGGCTGCCTGCTCCCCATTGTGGAAGTCATTGACTCTAACCCTGTGGAACTCTGCGTCCCAAATTAAATGCTTTCATTTTATAAGTTGGTCATGGTGTCTTATCCCAGTAATAGGAAAGTAAGACACGGGCTGGAGAGATGGCTCAGTGGTTAAGAGCACTGACTGCTCTTCCAGAGGTCCTGAGTTCAATTCCCAGCCACTACATGGTGGCTCTCAACCATCTGTAATGGGATCCAATGCCCTCTTCTGGTGTGTCTGAAGACAGCTTACAGTGTACACACATACATACATAAATAAATAAACCTTTAAAAAATAAAATAAAAAAAAGTAGGACACATGTCCTTTGGCATGGGTTAGACCACATGTCTAATAGTCATTGAGTTTATTGGTAGCTCTG…	C	downstream_gene_variant	MODIFIER	Hps6	0/0	1/1
chr1	245083377	chr1_245083377_GT_G	Indel	GT	G	intron_variant	MODIFIER	Gbf1	0/0	1/1
chr1	248319038	chr1_248319038_G_A	SNP	G	A	intergenic_region	MODIFIER	LOC102553570-LOC120100053	1/1	0/0
chr1	248546539	chr1_248546539_T_G	SNP	T	G	intergenic_region	MODIFIER	LOC120100053-LOC102554215	0/0	1/1
chr1	249161592	chr1_249161592_C_CA	Indel	C	CA	intron_variant	MODIFIER	Sorcs1	1/1	0/0
chr1	249218077	chr1_249218077_CCTCT_C	Indel	CCTCT	C	intron_variant	MODIFIER	Sorcs1	0/0	1/1
chr1	249313254	chr1_249313254_T_TCTTCCTTCCTTCCTTCCTTCCTTCCTTCCTTCATTC	Indel	T	TCTTCCTTCCTTCCTTCCTTCCTTCCTTCCTTCATTC	intron_variant	MODIFIER	Sorcs1	1/1	0/0
chr1	249313255	chr1_249313255_C_CTTCCTTCCTTCCTTCCTTCCTTCCTTCCTTCA	Indel	C	CTTCCTTCCTTCCTTCCTTCCTTCCTTCCTTCA	intron_variant	MODIFIER	Sorcs1	0/0	1/1
chr1	249412640	chr1_249412640_C_CCT	Indel	C	CCT	intron_variant	MODIFIER	Sorcs1	1/1	0/0
chr1	249412646	chr1_249412646_C_CCT	Indel	C	CCT	intron_variant	MODIFIER	Sorcs1	0/0	1/1
chr1	249482829	chr1_249482829_T_TATAG	Indel	T	TATAG	intron_variant	MODIFIER	Sorcs1	0/0	1/1
chr1	249761205	chr1_249761205_A_C	SNP	A	C	intergenic_region	MODIFIER	LOC102554335-LOC120100146	1/1	0/0
chr1	250397358	chr1_250397358_C_A	SNP	C	A	intergenic_region	MODIFIER	LOC120100054-Ins1	1/1	0/0
chr1	250851277	chr1_250851277_T_TGATA	Indel	T	TGATA	intergenic_region	MODIFIER	LOC120100054-Ins1	1/1	0/0
chr1	252314760	chr1_252314760_TAC_T	Indel	TAC	T	intergenic_region	MODIFIER	Add3-Mxi1	0/0	1/1
chr1	252334770	chr1_252334770_A_AC	Indel	A	AC	intron_variant	MODIFIER	Mxi1	1/1	0/0
chr1	252885494	chr1_252885494_T_A	SNP	T	A	3_prime_UTR_variant	MODIFIER	Rbm20	0/0	1/1
chr1	253160958	chr1_253160958_C_CTGTGTG	Indel	C	CTGTGTG	intergenic_region	MODIFIER	Adra2a-LOC120100059	1/1	0/0
chr1	253449563	chr1_253449563_C_T	SNP	C	T	intergenic_region	MODIFIER	LOC120100059-LOC102552097	0/0	1/1
chr1	254211252	chr1_254211252_G_GC	Indel	G	GC	intergenic_region	MODIFIER	Gpam-Tectb	1/1	0/0
chr1	254240445	chr1_254240445_G_A	SNP	G	A	downstream_gene_variant	MODIFIER	Tectb	0/0	1/1
chr1	254240449	chr1_254240449_G_A	SNP	G	A	downstream_gene_variant	MODIFIER	Tectb	0/0	1/1
chr1	255918026	chr1_255918026_C_T	SNP	C	T	3_prime_UTR_variant	MODIFIER	Tdrd1	1/1	0/0
chr1	256912975	chr1_256912975_AGT_A	Indel	AGT	A	intron_variant	MODIFIER	Atrnl1	0/0	1/1
chr1	257373213	chr1_257373213_CATCAGGACTGTTCTAGACTGTGCTCACAGCAGCTACATTT_C	Indel	CATCAGGACTGTTCTAGACTGTGCTCACAGCAGCTACATTT	C	intron_variant	MODIFIER	Gfra1	1/1	0/0
chr1	258609224	chr1_258609224_A_G	SNP	A	G	intron_variant	MODIFIER	LOC103691392	1/1	0/0
chr1	258787242	pbsv.INS.DUP.15111	SV	A	<DUP>	intergenic_region	MODIFIER	LOC108349711-LOC120100142	1/1	0/0
chr1	258787597	pbsv.INS.15113	SV	G	GGGGCACATTAGGTATATAATACAGGGGCACATTAGGTGTATAATACAGGGGCACATTAGGTGTATAATACAGGGGCACATTAGGTATATAATACAGGGGCACATTAGGTGTATAATACAGGGGCACATTAGGTATATAATACAGGGGCACATTAGGTGTATAATACAGGGGCACATTAGGTGTATAATACAGGGGCACATTAGGTATATAATACAGGAGAGCATTAGGTATATAATACAGGGGCACATTAGGTATATAATACAAGAGAGCAGGGGTTGGGGATTTAGCTCAGTGGTAGAGCGCTTACCTAGCAAGCACAAGGCCCTGGGTTCGGTCCCCAGCTCCGAAAAATAGAAAAGAAAAAAAAATACAA	intergenic_region	MODIFIER	LOC108349711-LOC120100142	0/0	1/1
chr1	259312779	chr1_259312779_G_GT	Indel	G	GT	intergenic_region	MODIFIER	LOC102556108-Fam204a	0/0	1/1
chr1	260043589	chr1_260043589_CG_C	Indel	CG	C	intron_variant	MODIFIER	Grk5	0/0	1/1
chr1	260183566	chr1_260183566_A_AAGGAAGGAAGGAAGG	Indel	A	AAGGAAGGAAGGAAGG	intron_variant	MODIFIER	Grk5	1/1	0/0
chr10	820636	chr10_820636_AAAGG_A	Indel	AAAGG	A	intron_variant	MODIFIER	Myh11	1/1	0/0
chr10	1817595	chr10_1817595_C_CA	Indel	C	CA	intron_variant	MODIFIER	Bmerb1	1/1	0/0
chr10	2176529	chr10_2176529_G_GTATA	Indel	G	GTATA	upstream_gene_variant	MODIFIER	LOC120095382	0/0	1/1
chr10	2186892	chr10_2186892_T_TTG	Indel	T	TTG	intergenic_region	MODIFIER	LOC120095382-LOC120095234	1/1	0/0
chr10	2465147	chr10_2465147_C_CATTT	Indel	C	CATTT	intergenic_region	MODIFIER	Ercc4-LOC120095008	0/0	1/1
chr10	2937180	chr10_2937180_G_A	SNP	G	A	non_coding_transcript_exon_variant	MODIFIER	LOC108352046	0/0	1/1
chr10	2972859	chr10_2972859_T_A	SNP	T	A	intron_variant	MODIFIER	LOC108352046	0/0	1/1
chr10	2989601	chr10_2989601_T_TGATA	Indel	T	TGATA	intergenic_region	MODIFIER	LOC108352046-Shisa9	0/0	1/1
chr10	3201286	chr10_3201286_T_G	SNP	T	G	intergenic_region	MODIFIER	LOC108352046-Shisa9	1/1	0/0
chr10	3875372	chr10_3875372_C_CA	Indel	C	CA	intergenic_region	MODIFIER	Cpped1-Snx29	1/1	0/0
chr10	4169109	chr10_4169109_GA_G	Indel	GA	G	intron_variant	MODIFIER	Snx29	0/0	1/1
chr10	4482860	chr10_4482860_G_GATGT	Indel	G	GATGT	downstream_gene_variant	MODIFIER	LOC120095438	1/1	0/0
chr10	4540673	chr10_4540673_G_GTTTA	Indel	G	GTTTA	intron_variant	MODIFIER	Txndc11	1/1	0/0
chr10	4586967	chr10_4586967_AAGAT_A	Indel	AAGAT	A	intergenic_region	MODIFIER	Snn-LOC120095017	0/0	1/1
chr10	5132666	chr10_5132666_A_G	SNP	A	G	downstream_gene_variant	MODIFIER	Dexi	0/0	1/1
chr10	7669603	chr10_7669603_A_ATC	Indel	A	ATC	intergenic_region	MODIFIER	LOC120095501-Rbfox1	1/1	0/0
chr10	7976252	chr10_7976252_CGT_C	Indel	CGT	C	intergenic_region	MODIFIER	LOC120095501-Rbfox1	1/1	0/0
chr10	8327451	chr10_8327451_C_T	SNP	C	T	intron_variant	MODIFIER	Rbfox1	1/1	0/0
chr10	8617350	chr10_8617350_C_A	SNP	C	A	intron_variant	MODIFIER	Rbfox1	0/0	1/1
chr10	9008323	chr10_9008323_G_C	SNP	G	C	intron_variant	MODIFIER	Rbfox1	1/1	0/0
chr10	9049992	chr10_9049992_A_AAAGT	Indel	A	AAAGT	downstream_gene_variant	MODIFIER	LOC108352196	1/1	0/0
chr10	9050003	chr10_9050003_A_G	SNP	A	G	downstream_gene_variant	MODIFIER	LOC108352196	0/0	1/1
chr10	9160633	chr10_9160633_CATAG_C	Indel	CATAG	C	intron_variant	MODIFIER	Rbfox1	0/0	1/1
chr10	9317132	chr10_9317132_GATAA_G	Indel	GATAA	G	intron_variant	MODIFIER	Rbfox1	1/1	0/0
chr10	9806270	chr10_9806270_T_TAC	Indel	T	TAC	intron_variant	MODIFIER	Rbfox1	1/1	0/0
chr10	10189246	chr10_10189246_C_T	SNP	C	T	intron_variant	MODIFIER	Rbfox1	1/1	0/0
chr10	11086207	pbsv.DEL.15719	SV	TTCTCTCGCTCTCGCTCTCGCTCTCGCTCTCGCTCTCGCTCTCGCTCTCGCTCTCGCTCTCGCTCTCGCTCTCGCTCTCGCTCTCGCTCTCGCTCTCGCTCTCGCTCTCGCTCTCGCTCTCGCTCTCGCTCTC	T	downstream_gene_variant	MODIFIER	LOC103693274	1/1	0/0
chr10	11086207	pbsv.DEL.15720	SV	TTCTCTCGCTCTCGCTCTCGCTCTCGCTCTCGCTCTCGCTCTCGCTCTCGCTCTC	T	downstream_gene_variant	MODIFIER	LOC103693274	0/0	1/1
chr10	12069894	chr10_12069894_C_CTA	Indel	C	CTA	intergenic_region	MODIFIER	Olr1364-Olr1366	0/0	1/1
chr10	12069898	chr10_12069898_C_A	SNP	C	A	intergenic_region	MODIFIER	Olr1364-Olr1366	1/1	0/0
chr10	13566178	chr10_13566178_CAAT_C	Indel	CAAT	C	intergenic_region	MODIFIER	Rab26-Pkd1	1/1	0/0
chr10	14663511	chr10_14663511_C_T	SNP	C	T	5_prime_UTR_variant	MODIFIER	Lmf1	0/0	1/1
chr10	14970529	chr10_14970529_TG_T	Indel	TG	T	upstream_gene_variant	MODIFIER	Prr35	1/1	0/0
chr10	15704632	chr10_15704632_T_G	SNP	T	G	intergenic_region	MODIFIER	RGD1311343-Cpeb4	0/0	1/1
chr10	16288848	chr10_16288848_T_TG	Indel	T	TG	intergenic_region	MODIFIER	Stc2-Nkx2-5	0/0	1/1
chr10	16288852	chr10_16288852_G_GC	Indel	G	GC	intergenic_region	MODIFIER	Stc2-Nkx2-5	1/1	0/0
chr10	16381420	chr10_16381420_C_T	SNP	C	T	intergenic_region	MODIFIER	Nkx2-5-Bnip1	0/0	1/1
chr10	16722545	chr10_16722545_G_A	SNP	G	A	intergenic_region	MODIFIER	Dusp1-Neurl1b	0/0	1/1
chr10	16863718	chr10_16863718_GCTCT_G	Indel	GCTCT	G	intergenic_region	MODIFIER	LOC102555877-Sh3pxd2b	0/0	1/1
chr10	17222313	chr10_17222313_A_G	SNP	A	G	downstream_gene_variant	MODIFIER	LOC120095062	0/0	1/1
chr10	18290614	chr10_18290614_C_CAGAT	Indel	C	CAGAT	intron_variant	MODIFIER	Kcnip1	1/1	0/0
chr10	18291206	chr10_18291206_T_G	SNP	T	G	intron_variant	MODIFIER	Kcnip1	0/0	1/1
chr10	18415827	chr10_18415827_GC_G	Indel	GC	G	intron_variant	MODIFIER	Kcnip1	0/0	1/1
chr10	18415834	chr10_18415834_C_A	SNP	C	A	intron_variant	MODIFIER	Kcnip1	0/0	1/1
chr10	18464501	chr10_18464501_A_G	SNP	A	G	intron_variant	MODIFIER	Kcnip1	0/0	1/1
chr10	18868351	chr10_18868351_T_TATACACATACACATACACATACAC	Indel	T	TATACACATACACATACACATACAC	intron_variant	MODIFIER	Dock2	0/0	1/1
chr10	18868353	chr10_18868353_T_TACACATAC	Indel	T	TACACATAC	intron_variant	MODIFIER	Dock2	1/1	0/0
chr10	19036822	chr10_19036822_C_CATCTATCTATCT	Indel	C	CATCTATCTATCT	downstream_gene_variant	MODIFIER	Dock2	1/1	0/0
chr10	20135845	pbsv.DEL.16397	SV	AACCCCCATCACCTCCAAGCCCAACACCATCAACATCTCAACCCCCCACCACCTCCAACCCCAACACCACCCCCATCACCTCCAAGCCCAACACCATCAACATCTCAACCCCCCACCACCTCCAACCCCAACACCACCCCCATCACCTCCAAGCCCAACACCATCAACATCTCAACCCCCCACCACCTCCAACCCCAACACCACCCCCATCACCTCCAAGCCCAACACCATCAACATCTCAACCCCCCACCACCTCCAACCCCAACACCACCCCCATCACCTCCAAGCCCAACACCATCAACATCTCAA	A	downstream_gene_variant	MODIFIER	LOC120095247	1/1	0/0
chr10	20136096	pbsv.INS.16398	SV	A	AACCCCCATCACCTCCAAGCCCAACACCATCAACATCTCAACCCCCCACCACCTCCAACCCCAACACC	downstream_gene_variant	MODIFIER	LOC120095247	0/0	1/1
chr10	20136264	chr10_20136264_C_T	SNP	C	T	downstream_gene_variant	MODIFIER	LOC120095247	0/0	1/1
chr10	20138012	chr10_20138012_G_A	SNP	G	A	downstream_gene_variant	MODIFIER	LOC120095247	1/1	0/0
chr10	20138060	chr10_20138060_G_A	SNP	G	A	downstream_gene_variant	MODIFIER	LOC120095247	1/1	0/0
chr10	20138825	chr10_20138825_G_A	SNP	G	A	intron_variant	MODIFIER	Slit3	1/1	0/0
chr10	20140100	chr10_20140100_A_G	SNP	A	G	intron_variant	MODIFIER	Slit3	0/0	1/1
chr10	20140280	chr10_20140280_AGCCTG_A	Indel	AGCCTG	A	intron_variant	MODIFIER	Slit3	0/0	1/1
chr10	20141363	chr10_20141363_C_T	SNP	C	T	intron_variant	MODIFIER	Slit3	1/1	0/0
chr10	20142084	chr10_20142084_G_A	SNP	G	A	intron_variant	MODIFIER	Slit3	0/0	1/1
chr10	20142224	chr10_20142224_G_T	SNP	G	T	intron_variant	MODIFIER	Slit3	0/0	1/1
chr10	20144322	chr10_20144322_CACATACAT_C	Indel	CACATACAT	C	intron_variant	MODIFIER	Slit3	1/1	0/0
chr10	20144370	chr10_20144370_T_TACATACAC	Indel	T	TACATACAC	intron_variant	MODIFIER	Slit3	0/0	1/1
chr10	20144564	chr10_20144564_C_T	SNP	C	T	intron_variant	MODIFIER	Slit3	0/0	1/1
chr10	20145569	chr10_20145569_TTGAAAC_T	Indel	TTGAAAC	T	intron_variant	MODIFIER	Slit3	1/1	0/0
chr10	20145635	chr10_20145635_G_A	SNP	G	A	intron_variant	MODIFIER	Slit3	0/0	1/1
chr10	20147228	chr10_20147228_G_T	SNP	G	T	intron_variant	MODIFIER	Slit3	1/1	0/0
chr10	20147521	chr10_20147521_G_A	SNP	G	A	intron_variant	MODIFIER	Slit3	1/1	0/0
chr10	20147737	chr10_20147737_A_G	SNP	A	G	intron_variant	MODIFIER	Slit3	1/1	0/0
chr10	20148285	chr10_20148285_T_C	SNP	T	C	synonymous_variant	LOW	Slit3	1/1	0/0
chr10	20148616	chr10_20148616_A_G	SNP	A	G	upstream_gene_variant	MODIFIER	LOC120095247	1/1	0/0
chr10	20148797	chr10_20148797_C_T	SNP	C	T	upstream_gene_variant	MODIFIER	LOC120095247	0/0	1/1
chr10	20150357	chr10_20150357_C_T	SNP	C	T	synonymous_variant	LOW	Slit3	0/0	1/1
chr10	20150596	chr10_20150596_A_AT	Indel	A	AT	upstream_gene_variant	MODIFIER	LOC120095247	0/0	1/1
chr10	20150642	chr10_20150642_C_T	SNP	C	T	upstream_gene_variant	MODIFIER	LOC120095247	1/1	0/0
chr10	20150785	chr10_20150785_C_T	SNP	C	T	upstream_gene_variant	MODIFIER	LOC120095247	1/1	0/0
chr10	20152745	chr10_20152745_C_T	SNP	C	T	upstream_gene_variant	MODIFIER	LOC120095247	1/1	0/0
chr10	20155400	chr10_20155400_C_G	SNP	C	G	intron_variant	MODIFIER	Slit3	1/1	0/0
chr10	20155558	chr10_20155558_A_G	SNP	A	G	intron_variant	MODIFIER	Slit3	1/1	0/0
chr10	20156597	chr10_20156597_C_CA	Indel	C	CA	3_prime_UTR_variant	MODIFIER	Slit3	1/1	0/0
chr10	20156994	chr10_20156994_G_A	SNP	G	A	upstream_gene_variant	MODIFIER	LOC120095247	0/0	1/1
chr10	20157079	chr10_20157079_A_ACAGG	Indel	A	ACAGG	upstream_gene_variant	MODIFIER	LOC120095247	1/1	0/0
chr10	20157290	chr10_20157290_G_A	SNP	G	A	upstream_gene_variant	MODIFIER	LOC120095247	1/1	0/0
chr10	20157601	chr10_20157601_C_T	SNP	C	T	upstream_gene_variant	MODIFIER	LOC120095247	1/1	0/0
chr10	20158899	chr10_20158899_A_G	SNP	A	G	upstream_gene_variant	MODIFIER	LOC120095247	1/1	0/0
chr10	20159038	chr10_20159038_G_A	SNP	G	A	upstream_gene_variant	MODIFIER	LOC120095247	1/1	0/0
chr10	20159413	chr10_20159413_A_G	SNP	A	G	upstream_gene_variant	MODIFIER	LOC120095247	1/1	0/0
chr10	20159914	chr10_20159914_C_T	SNP	C	T	upstream_gene_variant	MODIFIER	LOC120095247	0/0	1/1
chr10	20161148	chr10_20161148_C_T	SNP	C	T	upstream_gene_variant	MODIFIER	LOC120095247	1/1	0/0
chr10	20161453	chr10_20161453_A_G	SNP	A	G	downstream_gene_variant	MODIFIER	Slit3	1/1	0/0
chr10	20162935	chr10_20162935_G_A	SNP	G	A	intergenic_region	MODIFIER	Slit3-Pank3	0/0	1/1
chr10	20163722	chr10_20163722_G_A	SNP	G	A	intergenic_region	MODIFIER	Slit3-Pank3	0/0	1/1
chr10	20163759	chr10_20163759_G_A	SNP	G	A	intergenic_region	MODIFIER	Slit3-Pank3	1/1	0/0
chr10	20163877	chr10_20163877_G_A	SNP	G	A	intergenic_region	MODIFIER	Slit3-Pank3	1/1	0/0
chr10	20163878	chr10_20163878_G_A	SNP	G	A	intergenic_region	MODIFIER	Slit3-Pank3	1/1	0/0
chr10	20164541	chr10_20164541_G_A	SNP	G	A	intergenic_region	MODIFIER	Slit3-Pank3	1/1	0/0
chr10	20164994	chr10_20164994_ACCT_A	Indel	ACCT	A	intergenic_region	MODIFIER	Slit3-Pank3	1/1	0/0
chr10	20165735	chr10_20165735_C_A	SNP	C	A	intergenic_region	MODIFIER	Slit3-Pank3	1/1	0/0
chr10	20166001	pbsv.DEL.16400	SV	CGAGAGAGAGAGAGAGAGAGAGAGAGAGAGAGAGAGAGAGACTAA	C	intergenic_region	MODIFIER	Slit3-Pank3	1/1	0/0
chr10	20166130	chr10_20166130_G_A	SNP	G	A	intergenic_region	MODIFIER	Slit3-Pank3	0/0	1/1
chr10	20167120	chr10_20167120_C_T	SNP	C	T	intergenic_region	MODIFIER	Slit3-Pank3	0/0	1/1
chr10	20167178	chr10_20167178_A_G	SNP	A	G	intergenic_region	MODIFIER	Slit3-Pank3	0/0	1/1
chr10	20167831	chr10_20167831_G_A	SNP	G	A	intergenic_region	MODIFIER	Slit3-Pank3	1/1	0/0
chr10	20168150	chr10_20168150_G_A	SNP	G	A	intergenic_region	MODIFIER	Slit3-Pank3	1/1	0/0
chr10	20168193	chr10_20168193_G_A	SNP	G	A	intergenic_region	MODIFIER	Slit3-Pank3	1/1	0/0
chr10	20168886	chr10_20168886_G_A	SNP	G	A	intergenic_region	MODIFIER	Slit3-Pank3	1/1	0/0
chr10	20169038	chr10_20169038_A_AGGAGG	Indel	A	AGGAGG	intergenic_region	MODIFIER	Slit3-Pank3	0/0	1/1
chr10	20169044	chr10_20169044_G_GGAGGGGAGGA	Indel	G	GGAGGGGAGGA	intergenic_region	MODIFIER	Slit3-Pank3	1/1	0/0
chr10	20169132	chr10_20169132_G_A	SNP	G	A	intergenic_region	MODIFIER	Slit3-Pank3	0/0	1/1
chr10	20169157	chr10_20169157_G_A	SNP	G	A	intergenic_region	MODIFIER	Slit3-Pank3	0/0	1/1
chr10	20169860	chr10_20169860_T_C	SNP	T	C	intergenic_region	MODIFIER	Slit3-Pank3	0/0	1/1
chr10	20170220	chr10_20170220_A_G	SNP	A	G	intergenic_region	MODIFIER	Slit3-Pank3	1/1	0/0
chr10	20170407	chr10_20170407_G_A	SNP	G	A	intergenic_region	MODIFIER	Slit3-Pank3	0/0	1/1
chr10	20170892	chr10_20170892_G_A	SNP	G	A	intergenic_region	MODIFIER	Slit3-Pank3	0/0	1/1
chr10	20171079	chr10_20171079_C_T	SNP	C	T	intergenic_region	MODIFIER	Slit3-Pank3	0/0	1/1
chr10	20171346	chr10_20171346_G_A	SNP	G	A	intergenic_region	MODIFIER	Slit3-Pank3	0/0	1/1
chr10	20172111	chr10_20172111_A_G	SNP	A	G	intergenic_region	MODIFIER	Slit3-Pank3	0/0	1/1
chr10	20172278	chr10_20172278_A_G	SNP	A	G	intergenic_region	MODIFIER	Slit3-Pank3	1/1	0/0
chr10	20173680	chr10_20173680_G_A	SNP	G	A	intergenic_region	MODIFIER	Slit3-Pank3	0/0	1/1
chr10	20173932	chr10_20173932_T_C	SNP	T	C	intergenic_region	MODIFIER	Slit3-Pank3	1/1	0/0
chr10	20181881	chr10_20181881_C_T	SNP	C	T	intergenic_region	MODIFIER	Slit3-Pank3	0/0	1/1
chr10	20181898	chr10_20181898_C_T	SNP	C	T	intergenic_region	MODIFIER	Slit3-Pank3	0/0	1/1
chr10	20182145	chr10_20182145_G_A	SNP	G	A	intergenic_region	MODIFIER	Slit3-Pank3	0/0	1/1
chr10	20185146	chr10_20185146_C_A	SNP	C	A	intergenic_region	MODIFIER	Slit3-Pank3	0/0	1/1
chr10	20185421	chr10_20185421_T_TA	Indel	T	TA	intergenic_region	MODIFIER	Slit3-Pank3	1/1	0/0
chr10	20186489	chr10_20186489_C_T	SNP	C	T	intergenic_region	MODIFIER	Slit3-Pank3	1/1	0/0
chr10	20187056	chr10_20187056_C_T	SNP	C	T	intergenic_region	MODIFIER	Slit3-Pank3	0/0	1/1
chr10	20187656	chr10_20187656_A_G	SNP	A	G	intergenic_region	MODIFIER	Slit3-Pank3	1/1	0/0
chr10	20187760	chr10_20187760_C_A	SNP	C	A	intergenic_region	MODIFIER	Slit3-Pank3	0/0	1/1
chr10	20188030	chr10_20188030_C_G	SNP	C	G	intergenic_region	MODIFIER	Slit3-Pank3	1/1	0/0
chr10	20188441	chr10_20188441_A_G	SNP	A	G	intergenic_region	MODIFIER	Slit3-Pank3	1/1	0/0
chr10	20188740	chr10_20188740_GACACAC_G	Indel	GACACAC	G	intergenic_region	MODIFIER	Slit3-Pank3	0/0	1/1
chr10	20188776	chr10_20188776_G_C	SNP	G	C	intergenic_region	MODIFIER	Slit3-Pank3	0/0	1/1
chr10	20188826	chr10_20188826_C_CAGAG	Indel	C	CAGAG	intergenic_region	MODIFIER	Slit3-Pank3	1/1	0/0
chr10	20188832	chr10_20188832_G_GAC	Indel	G	GAC	intergenic_region	MODIFIER	Slit3-Pank3	1/1	0/0
chr10	20188836	chr10_20188836_C_CAGACACAT	Indel	C	CAGACACAT	intergenic_region	MODIFIER	Slit3-Pank3	0/0	1/1
chr10	20188942	chr10_20188942_TAC_T	Indel	TAC	T	intergenic_region	MODIFIER	Slit3-Pank3	1/1	0/0
chr10	20188994	chr10_20188994_GAC_G	Indel	GAC	G	intergenic_region	MODIFIER	Slit3-Pank3	1/1	0/0
chr10	20189024	chr10_20189024_A_AAC	Indel	A	AAC	intergenic_region	MODIFIER	Slit3-Pank3	0/0	1/1
chr10	20189067	pbsv.DEL.16403	SV	ACACAGACACAGACACACACATAGACACACACACACATACACAGACACACACACACAGACACACACACATACACACACACAGACACACACACACAGACACACACATAGACACACACACACAGACACAGACACACACACACAGACACACACATACACACACACACACAGACACACACACATACACACACATACACACACAGACACACACATAGACACACACACACACAGACACAGACACACACACACAAA	A	intergenic_region	MODIFIER	Slit3-Pank3	1/1	0/0
chr10	20189288	chr10_20189288_C_G	SNP	C	G	intergenic_region	MODIFIER	Slit3-Pank3	0/0	1/1
chr10	20189328	chr10_20189328_TAC_T	Indel	TAC	T	intergenic_region	MODIFIER	Slit3-Pank3	0/0	1/1
chr10	20190162	chr10_20190162_G_A	SNP	G	A	intergenic_region	MODIFIER	Slit3-Pank3	0/0	1/1
chr10	20190435	chr10_20190435_GA_G	Indel	GA	G	intergenic_region	MODIFIER	Slit3-Pank3	0/0	1/1
chr10	20191206	chr10_20191206_G_A	SNP	G	A	intergenic_region	MODIFIER	Slit3-Pank3	0/0	1/1
chr10	20191216	chr10_20191216_TA_T	Indel	TA	T	intergenic_region	MODIFIER	Slit3-Pank3	0/0	1/1
chr10	20191638	chr10_20191638_C_T	SNP	C	T	intergenic_region	MODIFIER	Slit3-Pank3	0/0	1/1
chr10	20192883	chr10_20192883_G_C	SNP	G	C	intergenic_region	MODIFIER	Slit3-Pank3	0/0	1/1
chr10	20193054	chr10_20193054_T_C	SNP	T	C	intergenic_region	MODIFIER	Slit3-Pank3	0/0	1/1
chr10	20193716	chr10_20193716_TA_T	Indel	TA	T	intergenic_region	MODIFIER	Slit3-Pank3	0/0	1/1
chr10	20193787	chr10_20193787_G_A	SNP	G	A	intergenic_region	MODIFIER	Slit3-Pank3	1/1	0/0
chr10	20193824	chr10_20193824_GA_G	Indel	GA	G	intergenic_region	MODIFIER	Slit3-Pank3	0/0	1/1
chr10	20195243	chr10_20195243_C_T	SNP	C	T	intergenic_region	MODIFIER	Slit3-Pank3	0/0	1/1
chr10	20196643	chr10_20196643_G_T	SNP	G	T	intergenic_region	MODIFIER	Slit3-Pank3	0/0	1/1
chr10	20197644	chr10_20197644_C_T	SNP	C	T	intergenic_region	MODIFIER	Slit3-Pank3	0/0	1/1
chr10	20197888	chr10_20197888_T_C	SNP	T	C	intergenic_region	MODIFIER	Slit3-Pank3	0/0	1/1
chr10	20198415	chr10_20198415_T_C	SNP	T	C	intergenic_region	MODIFIER	Slit3-Pank3	1/1	0/0
chr10	20198774	chr10_20198774_TA_T	Indel	TA	T	intergenic_region	MODIFIER	Slit3-Pank3	0/0	1/1
chr10	20200810	chr10_20200810_C_T	SNP	C	T	intergenic_region	MODIFIER	Slit3-Pank3	0/0	1/1
chr10	20201527	chr10_20201527_T_A	SNP	T	A	intergenic_region	MODIFIER	Slit3-Pank3	1/1	0/0
chr10	20201907	chr10_20201907_A_T	SNP	A	T	intergenic_region	MODIFIER	Slit3-Pank3	1/1	0/0
chr10	20202687	chr10_20202687_C_T	SNP	C	T	intergenic_region	MODIFIER	Slit3-Pank3	0/0	1/1
chr10	20202778	chr10_20202778_CA_C	Indel	CA	C	intergenic_region	MODIFIER	Slit3-Pank3	1/1	0/0
chr10	20203358	chr10_20203358_T_C	SNP	T	C	intergenic_region	MODIFIER	Slit3-Pank3	0/0	1/1
chr10	20203405	chr10_20203405_AAAAAAC_A	Indel	AAAAAAC	A	intergenic_region	MODIFIER	Slit3-Pank3	0/0	1/1
chr10	20204027	chr10_20204027_A_G	SNP	A	G	intergenic_region	MODIFIER	Slit3-Pank3	0/0	1/1
chr10	20204126	chr10_20204126_G_A	SNP	G	A	intergenic_region	MODIFIER	Slit3-Pank3	1/1	0/0
chr10	20204257	chr10_20204257_C_A	SNP	C	A	intergenic_region	MODIFIER	Slit3-Pank3	0/0	1/1
chr10	20204638	chr10_20204638_C_T	SNP	C	T	intergenic_region	MODIFIER	Slit3-Pank3	0/0	1/1
chr10	20205158	chr10_20205158_T_TTTTGTTTG	Indel	T	TTTTGTTTG	intergenic_region	MODIFIER	Slit3-Pank3	0/0	1/1
chr10	20205192	chr10_20205192_T_G	SNP	T	G	intergenic_region	MODIFIER	Slit3-Pank3	0/0	1/1
chr10	20205526	chr10_20205526_C_T	SNP	C	T	intergenic_region	MODIFIER	Slit3-Pank3	0/0	1/1
chr10	20205551	chr10_20205551_G_A	SNP	G	A	intergenic_region	MODIFIER	Slit3-Pank3	1/1	0/0
chr10	20205585	chr10_20205585_A_G	SNP	A	G	intergenic_region	MODIFIER	Slit3-Pank3	0/0	1/1
chr10	20205796	chr10_20205796_T_A	SNP	T	A	intergenic_region	MODIFIER	Slit3-Pank3	0/0	1/1
chr10	20205877	chr10_20205877_C_A	SNP	C	A	intergenic_region	MODIFIER	Slit3-Pank3	0/0	1/1
chr10	20206507	chr10_20206507_C_T	SNP	C	T	intergenic_region	MODIFIER	Slit3-Pank3	0/0	1/1
chr10	20206508	chr10_20206508_A_G	SNP	A	G	intergenic_region	MODIFIER	Slit3-Pank3	0/0	1/1
chr10	20206512	chr10_20206512_T_C	SNP	T	C	intergenic_region	MODIFIER	Slit3-Pank3	0/0	1/1
chr10	20206572	chr10_20206572_C_G	SNP	C	G	intergenic_region	MODIFIER	Slit3-Pank3	0/0	1/1
chr10	20206813	chr10_20206813_A_G	SNP	A	G	intergenic_region	MODIFIER	Slit3-Pank3	0/0	1/1
chr10	20207056	chr10_20207056_G_A	SNP	G	A	intergenic_region	MODIFIER	Slit3-Pank3	0/0	1/1
chr10	20207144	chr10_20207144_ACATTTTCTGTATCCATTCCTCTGTTGAAGGG_A	Indel	ACATTTTCTGTATCCATTCCTCTGTTGAAGGG	A	intergenic_region	MODIFIER	Slit3-Pank3	1/1	0/0
chr10	20207144	pbsv.DEL.16404	SV	ACATTTTCTGTATCCATTCCTCTGTTGAAGGG	A	intergenic_region	MODIFIER	Slit3-Pank3	1/1	0/0
chr10	20207281	chr10_20207281_A_T	SNP	A	T	intergenic_region	MODIFIER	Slit3-Pank3	0/0	1/1
chr10	20207726	chr10_20207726_C_A	SNP	C	A	intergenic_region	MODIFIER	Slit3-Pank3	0/0	1/1
chr10	20207785	chr10_20207785_C_T	SNP	C	T	intergenic_region	MODIFIER	Slit3-Pank3	0/0	1/1
chr10	20208052	chr10_20208052_C_T	SNP	C	T	intergenic_region	MODIFIER	Slit3-Pank3	1/1	0/0
chr10	20208096	chr10_20208096_G_C	SNP	G	C	intergenic_region	MODIFIER	Slit3-Pank3	0/0	1/1
chr10	20208499	chr10_20208499_A_G	SNP	A	G	intergenic_region	MODIFIER	Slit3-Pank3	0/0	1/1
chr10	20208635	chr10_20208635_A_T	SNP	A	T	intergenic_region	MODIFIER	Slit3-Pank3	0/0	1/1
chr10	20208646	chr10_20208646_G_C	SNP	G	C	intergenic_region	MODIFIER	Slit3-Pank3	0/0	1/1
chr10	20208653	chr10_20208653_G_A	SNP	G	A	intergenic_region	MODIFIER	Slit3-Pank3	0/0	1/1
chr10	20208927	chr10_20208927_T_C	SNP	T	C	intergenic_region	MODIFIER	Slit3-Pank3	0/0	1/1
chr10	20209141	chr10_20209141_T_C	SNP	T	C	intergenic_region	MODIFIER	Slit3-Pank3	0/0	1/1
chr10	20209258	chr10_20209258_G_A	SNP	G	A	intergenic_region	MODIFIER	Slit3-Pank3	0/0	1/1
chr10	20209661	chr10_20209661_C_T	SNP	C	T	intergenic_region	MODIFIER	Slit3-Pank3	0/0	1/1
chr10	20209670	chr10_20209670_G_A	SNP	G	A	intergenic_region	MODIFIER	Slit3-Pank3	0/0	1/1
chr10	20209671	chr10_20209671_G_A	SNP	G	A	intergenic_region	MODIFIER	Slit3-Pank3	0/0	1/1
chr10	20210156	chr10_20210156_C_T	SNP	C	T	intergenic_region	MODIFIER	Slit3-Pank3	0/0	1/1
chr10	20210499	chr10_20210499_T_C	SNP	T	C	intergenic_region	MODIFIER	Slit3-Pank3	1/1	0/0
chr10	20211414	chr10_20211414_T_C	SNP	T	C	intergenic_region	MODIFIER	Slit3-Pank3	0/0	1/1
chr10	20212137	chr10_20212137_C_T	SNP	C	T	intergenic_region	MODIFIER	Slit3-Pank3	0/0	1/1
chr10	20212551	chr10_20212551_C_T	SNP	C	T	intergenic_region	MODIFIER	Slit3-Pank3	0/0	1/1
chr10	20212584	chr10_20212584_T_A	SNP	T	A	intergenic_region	MODIFIER	Slit3-Pank3	0/0	1/1
chr10	20212638	chr10_20212638_G_A	SNP	G	A	intergenic_region	MODIFIER	Slit3-Pank3	0/0	1/1
chr10	20212753	chr10_20212753_T_C	SNP	T	C	intergenic_region	MODIFIER	Slit3-Pank3	0/0	1/1
chr10	20212759	chr10_20212759_T_C	SNP	T	C	intergenic_region	MODIFIER	Slit3-Pank3	0/0	1/1
chr10	20212842	chr10_20212842_G_T	SNP	G	T	intergenic_region	MODIFIER	Slit3-Pank3	1/1	0/0
chr10	20212864	chr10_20212864_G_A	SNP	G	A	intergenic_region	MODIFIER	Slit3-Pank3	0/0	1/1
chr10	20212940	chr10_20212940_C_T	SNP	C	T	intergenic_region	MODIFIER	Slit3-Pank3	0/0	1/1
chr10	20213114	chr10_20213114_A_G	SNP	A	G	intergenic_region	MODIFIER	Slit3-Pank3	0/0	1/1
chr10	20213238	chr10_20213238_G_A	SNP	G	A	intergenic_region	MODIFIER	Slit3-Pank3	0/0	1/1
chr10	20213268	chr10_20213268_G_A	SNP	G	A	intergenic_region	MODIFIER	Slit3-Pank3	0/0	1/1
chr10	20213312	chr10_20213312_G_A	SNP	G	A	intergenic_region	MODIFIER	Slit3-Pank3	0/0	1/1
chr10	20213607	chr10_20213607_A_T	SNP	A	T	intergenic_region	MODIFIER	Slit3-Pank3	0/0	1/1
chr10	20213680	chr10_20213680_G_A	SNP	G	A	intergenic_region	MODIFIER	Slit3-Pank3	0/0	1/1
chr10	20213847	chr10_20213847_T_C	SNP	T	C	intergenic_region	MODIFIER	Slit3-Pank3	0/0	1/1
chr10	20213879	chr10_20213879_T_C	SNP	T	C	intergenic_region	MODIFIER	Slit3-Pank3	0/0	1/1
chr10	20214126	chr10_20214126_G_GAAC	Indel	G	GAAC	intergenic_region	MODIFIER	Slit3-Pank3	0/0	1/1
chr10	20214149	chr10_20214149_T_C	SNP	T	C	intergenic_region	MODIFIER	Slit3-Pank3	0/0	1/1
chr10	20214163	chr10_20214163_G_A	SNP	G	A	intergenic_region	MODIFIER	Slit3-Pank3	0/0	1/1
chr10	20214213	chr10_20214213_T_A	SNP	T	A	intergenic_region	MODIFIER	Slit3-Pank3	0/0	1/1
chr10	20214321	chr10_20214321_G_A	SNP	G	A	intergenic_region	MODIFIER	Slit3-Pank3	0/0	1/1
chr10	20214452	chr10_20214452_A_G	SNP	A	G	intergenic_region	MODIFIER	Slit3-Pank3	0/0	1/1
chr10	20214799	chr10_20214799_G_A	SNP	G	A	intergenic_region	MODIFIER	Slit3-Pank3	1/1	0/0
chr10	20214970	chr10_20214970_T_C	SNP	T	C	intergenic_region	MODIFIER	Slit3-Pank3	1/1	0/0
chr10	20215691	chr10_20215691_A_G	SNP	A	G	intergenic_region	MODIFIER	Slit3-Pank3	1/1	0/0
chr10	20215774	chr10_20215774_C_T	SNP	C	T	intergenic_region	MODIFIER	Slit3-Pank3	1/1	0/0
chr10	20216989	chr10_20216989_C_T	SNP	C	T	intergenic_region	MODIFIER	Slit3-Pank3	0/0	1/1
chr10	20216996	chr10_20216996_C_G	SNP	C	G	intergenic_region	MODIFIER	Slit3-Pank3	1/1	0/0
chr10	20217049	chr10_20217049_C_T	SNP	C	T	intergenic_region	MODIFIER	Slit3-Pank3	0/0	1/1
chr10	20217217	chr10_20217217_C_T	SNP	C	T	intergenic_region	MODIFIER	Slit3-Pank3	1/1	0/0
chr10	20218015	chr10_20218015_T_C	SNP	T	C	intergenic_region	MODIFIER	Slit3-Pank3	0/0	1/1
chr10	20218621	chr10_20218621_A_G	SNP	A	G	intergenic_region	MODIFIER	Slit3-Pank3	0/0	1/1
chr10	20219834	chr10_20219834_A_G	SNP	A	G	intergenic_region	MODIFIER	Slit3-Pank3	1/1	0/0
chr10	20219953	chr10_20219953_C_T	SNP	C	T	intergenic_region	MODIFIER	Slit3-Pank3	0/0	1/1
chr10	20221099	chr10_20221099_C_T	SNP	C	T	intergenic_region	MODIFIER	Slit3-Pank3	0/0	1/1
chr10	20221622	chr10_20221622_C_T	SNP	C	T	intergenic_region	MODIFIER	Slit3-Pank3	1/1	0/0
chr10	20221645	chr10_20221645_A_G	SNP	A	G	intergenic_region	MODIFIER	Slit3-Pank3	1/1	0/0
chr10	20222005	chr10_20222005_C_T	SNP	C	T	intergenic_region	MODIFIER	Slit3-Pank3	1/1	0/0
chr10	20222195	chr10_20222195_G_A	SNP	G	A	intergenic_region	MODIFIER	Slit3-Pank3	1/1	0/0
chr10	20222247	chr10_20222247_A_C	SNP	A	C	intergenic_region	MODIFIER	Slit3-Pank3	1/1	0/0
chr10	20222679	chr10_20222679_GTGTGTGTTCTGGATATGGTGTGTGTGTGTTGTGTTTGTA_G	Indel	GTGTGTGTTCTGGATATGGTGTGTGTGTGTTGTGTTTGTA	G	intergenic_region	MODIFIER	Slit3-Pank3	1/1	0/0
chr10	20222679	pbsv.DEL.16406	SV	GTGTGTGTTCTGGATATGGTGTGTGTGTGTTGTGTTTGTA	G	intergenic_region	MODIFIER	Slit3-Pank3	1/1	0/0
chr10	20222909	chr10_20222909_G_T	SNP	G	T	intergenic_region	MODIFIER	Slit3-Pank3	1/1	0/0
chr10	20223522	chr10_20223522_A_G	SNP	A	G	intergenic_region	MODIFIER	Slit3-Pank3	1/1	0/0
chr10	20223714	chr10_20223714_G_A	SNP	G	A	intergenic_region	MODIFIER	Slit3-Pank3	1/1	0/0
chr10	20224047	chr10_20224047_G_A	SNP	G	A	intergenic_region	MODIFIER	Slit3-Pank3	1/1	0/0
chr10	20225004	chr10_20225004_T_C	SNP	T	C	upstream_gene_variant	MODIFIER	Pank3	1/1	0/0
chr10	20225849	chr10_20225849_G_A	SNP	G	A	upstream_gene_variant	MODIFIER	Pank3	1/1	0/0
chr10	20225916	chr10_20225916_G_A	SNP	G	A	upstream_gene_variant	MODIFIER	Pank3	1/1	0/0
chr10	20225980	chr10_20225980_C_T	SNP	C	T	upstream_gene_variant	MODIFIER	Pank3	1/1	0/0
chr10	20226049	chr10_20226049_T_G	SNP	T	G	upstream_gene_variant	MODIFIER	Pank3	1/1	0/0
chr10	20226060	chr10_20226060_T_C	SNP	T	C	upstream_gene_variant	MODIFIER	Pank3	1/1	0/0
chr10	20226177	chr10_20226177_C_T	SNP	C	T	upstream_gene_variant	MODIFIER	Pank3	1/1	0/0
chr10	20226507	chr10_20226507_A_T	SNP	A	T	upstream_gene_variant	MODIFIER	Pank3	1/1	0/0
chr10	20227264	chr10_20227264_G_C	SNP	G	C	upstream_gene_variant	MODIFIER	Pank3	1/1	0/0
chr10	20228218	chr10_20228218_GACTAAAGGCGTTGCACCACAATCATACA_G	Indel	GACTAAAGGCGTTGCACCACAATCATACA	G	upstream_gene_variant	MODIFIER	Pank3	1/1	0/0
chr10	20228218	pbsv.DEL.16407	SV	GACTAAAGGCGTTGCACCACAATCATACA	G	upstream_gene_variant	MODIFIER	Pank3	1/1	0/0
chr10	20228433	chr10_20228433_A_G	SNP	A	G	upstream_gene_variant	MODIFIER	Pank3	1/1	0/0
chr10	20228696	chr10_20228696_G_A	SNP	G	A	upstream_gene_variant	MODIFIER	Pank3	0/0	1/1
chr10	20228828	chr10_20228828_T_C	SNP	T	C	upstream_gene_variant	MODIFIER	Pank3	1/1	0/0
chr10	20229332	chr10_20229332_A_G	SNP	A	G	intron_variant	MODIFIER	Pank3	0/0	1/1
chr10	20229502	chr10_20229502_T_C	SNP	T	C	intron_variant	MODIFIER	Pank3	0/0	1/1
chr10	20229546	chr10_20229546_TAC_T	Indel	TAC	T	intron_variant	MODIFIER	Pank3	1/1	0/0
chr10	20229550	chr10_20229550_C_T	SNP	C	T	intron_variant	MODIFIER	Pank3	0/0	1/1
chr10	20229707	chr10_20229707_C_T	SNP	C	T	intron_variant	MODIFIER	Pank3	0/0	1/1
chr10	20230905	chr10_20230905_T_C	SNP	T	C	intron_variant	MODIFIER	Pank3	0/0	1/1
chr10	20230936	chr10_20230936_A_G	SNP	A	G	intron_variant	MODIFIER	Pank3	0/0	1/1
chr10	20231008	chr10_20231008_A_G	SNP	A	G	intron_variant	MODIFIER	Pank3	0/0	1/1
chr10	20231607	chr10_20231607_G_A	SNP	G	A	intron_variant	MODIFIER	Pank3	0/0	1/1
chr10	20231775	chr10_20231775_G_T	SNP	G	T	intron_variant	MODIFIER	Pank3	0/0	1/1
chr10	20231787	chr10_20231787_T_G	SNP	T	G	intron_variant	MODIFIER	Pank3	0/0	1/1
chr10	20232026	chr10_20232026_TG_T	Indel	TG	T	intron_variant	MODIFIER	Pank3	0/0	1/1
chr10	20232068	chr10_20232068_T_A	SNP	T	A	intron_variant	MODIFIER	Pank3	0/0	1/1
chr10	20232298	chr10_20232298_C_T	SNP	C	T	intron_variant	MODIFIER	Pank3	0/0	1/1
chr10	20232302	pbsv.INS.16408	SV	T	TAAGAACACTGACTGAGGGGCTGGGGATTTAGCTCAGTGGTAGAGCGCTTACCTAGGAAGCGCAAGGCCCGGGGTTCGGTCCCCAGCTCCGAAAAAAAGAACCAAAAAAAAAAA	intron_variant	MODIFIER	Pank3	0/0	1/1
chr10	20232428	chr10_20232428_GAAAT_G	Indel	GAAAT	G	intron_variant	MODIFIER	Pank3	0/0	1/1
chr10	20232716	chr10_20232716_G_A	SNP	G	A	intron_variant	MODIFIER	Pank3	0/0	1/1
chr10	20233163	chr10_20233163_T_TGCGCTTGCTAGGCAAGC	Indel	T	TGCGCTTGCTAGGCAAGC	intron_variant	MODIFIER	Pank3	0/0	1/1
chr10	20233450	chr10_20233450_C_A	SNP	C	A	intron_variant	MODIFIER	Pank3	0/0	1/1
chr10	20233498	chr10_20233498_GCCTAGCAAGCGC_G	Indel	GCCTAGCAAGCGC	G	intron_variant	MODIFIER	Pank3	0/0	1/1
chr10	20233617	pbsv.INS.16409	SV	T	TAAGAAATGTTGGGGCTGGAGAGATGGCTCAGTGGTTAAGAGCACCGACTGCTCTTCCCGAGGTCCTGAGTTCAAATCCCAGCAACCACATGGTGGCTCACAACCATCTGTAATGAGATCTGATGCCCTCTTCTGGTGTCTGAAGACAGCTACAGTGTACATATATAAATAAAATAAATACTCAGCTCCAAAATAAATAAATAAATAAATAAATAAATAAATAAATAAAATATTTAAAAAAAA	intron_variant	MODIFIER	Pank3	0/0	1/1
chr10	20233830	chr10_20233830_C_T	SNP	C	T	intron_variant	MODIFIER	Pank3	0/0	1/1
chr10	20234114	chr10_20234114_T_G	SNP	T	G	intron_variant	MODIFIER	Pank3	0/0	1/1
chr10	20234883	chr10_20234883_TA_T	Indel	TA	T	intron_variant	MODIFIER	Pank3	0/0	1/1
chr10	20235483	chr10_20235483_C_A	SNP	C	A	intron_variant	MODIFIER	Pank3	0/0	1/1
chr10	20235536	chr10_20235536_C_T	SNP	C	T	intron_variant	MODIFIER	Pank3	0/0	1/1
chr10	20235558	pbsv.DEL.16410	SV	TGATTGTTTAAATTCTTTTTTTTTTTTTTTTTTGGTTCTTTTTTCCGGAGCTGGGGACCGAACCCAGGGCCTTGCGCTTCCTAGGTAAGCGCTCTTACCACTGAGCTAAATCCCCAGCCCC	T	intron_variant	MODIFIER	Pank3	0/0	1/1
chr10	20235699	chr10_20235699_G_A	SNP	G	A	intron_variant	MODIFIER	Pank3	0/0	1/1
chr10	20235808	chr10_20235808_G_A	SNP	G	A	intron_variant	MODIFIER	Pank3	0/0	1/1
chr10	20236645	chr10_20236645_G_A	SNP	G	A	intron_variant	MODIFIER	Pank3	0/0	1/1
chr10	20236777	chr10_20236777_TAGAGCTGTGCTAC_T	Indel	TAGAGCTGTGCTAC	T	intron_variant	MODIFIER	Pank3	0/0	1/1
chr10	20237262	chr10_20237262_TTAG_T	Indel	TTAG	T	intron_variant	MODIFIER	Pank3	0/0	1/1
chr10	20237302	pbsv.INS.16411	SV	T	TACAGAGATGATTTCTTTTTTTTTTTTAAAGATTTATTTATTTATTATATATAAGTACACACTGTAGCTGTCTTCAGATACACCAGAAGAGGGCATCGGATCTCTTTGCAGATGGTTGTGAGCCACCATGTGGTTGCTGGGAATTGAACTCATAACCTCTGGAAGAGCAGTCGGGTGCTCTTAACCGCTGAGCCATCTCTCCAGCCC	intron_variant	MODIFIER	Pank3	0/0	1/1
chr10	20237487	chr10_20237487_C_T	SNP	C	T	intron_variant	MODIFIER	Pank3	0/0	1/1
chr10	20237956	chr10_20237956_C_T	SNP	C	T	synonymous_variant	LOW	Pank3	0/0	1/1
chr10	20238248	chr10_20238248_G_A	SNP	G	A	intron_variant	MODIFIER	Pank3	0/0	1/1
chr10	20239139	chr10_20239139_A_G	SNP	A	G	intron_variant	MODIFIER	Pank3	0/0	1/1
chr10	20239141	chr10_20239141_T_G	SNP	T	G	intron_variant	MODIFIER	Pank3	0/0	1/1
chr10	20239183	chr10_20239183_A_G	SNP	A	G	intron_variant	MODIFIER	Pank3	0/0	1/1
chr10	20239197	chr10_20239197_A_G	SNP	A	G	intron_variant	MODIFIER	Pank3	0/0	1/1
chr10	20239779	chr10_20239779_T_A	SNP	T	A	upstream_gene_variant	MODIFIER	Mir103a1	0/0	1/1
chr10	20240222	chr10_20240222_C_T	SNP	C	T	upstream_gene_variant	MODIFIER	Mir103a1	0/0	1/1
chr10	20240572	chr10_20240572_T_G	SNP	T	G	upstream_gene_variant	MODIFIER	Mir103a1	0/0	1/1
chr10	20241081	chr10_20241081_CCA_C	Indel	CCA	C	upstream_gene_variant	MODIFIER	Mir103a1	0/0	1/1
chr10	20241353	chr10_20241353_CT_C	Indel	CT	C	upstream_gene_variant	MODIFIER	Mir103a1	0/0	1/1
chr10	20241423	chr10_20241423_A_ATAC	Indel	A	ATAC	upstream_gene_variant	MODIFIER	Mir103a1	0/0	1/1
chr10	20241553	chr10_20241553_C_G	SNP	C	G	upstream_gene_variant	MODIFIER	Mir103a1	0/0	1/1
chr10	20241628	chr10_20241628_G_T	SNP	G	T	upstream_gene_variant	MODIFIER	Mir103a1	0/0	1/1
chr10	20242241	chr10_20242241_A_G	SNP	A	G	upstream_gene_variant	MODIFIER	Mir103a1	0/0	1/1
chr10	20242334	chr10_20242334_G_A	SNP	G	A	upstream_gene_variant	MODIFIER	Mir103a1	0/0	1/1
chr10	20242644	chr10_20242644_TTCCC_T	Indel	TTCCC	T	upstream_gene_variant	MODIFIER	Mir103a1	1/1	0/0
chr10	20242813	chr10_20242813_C_CT	Indel	C	CT	upstream_gene_variant	MODIFIER	Mir103a1	0/0	1/1
chr10	20244076	chr10_20244076_GGAGGCA_G	Indel	GGAGGCA	G	upstream_gene_variant	MODIFIER	Mir103a1	0/0	1/1
chr10	20244105	chr10_20244105_A_G	SNP	A	G	upstream_gene_variant	MODIFIER	Mir103a1	0/0	1/1
chr10	20244326	chr10_20244326_A_AT	Indel	A	AT	upstream_gene_variant	MODIFIER	Mir103a1	0/0	1/1
chr10	20244389	chr10_20244389_A_G	SNP	A	G	upstream_gene_variant	MODIFIER	Mir103a1	0/0	1/1
chr10	20245183	chr10_20245183_T_C	SNP	T	C	downstream_gene_variant	MODIFIER	Mir103a1	0/0	1/1
chr10	20245205	chr10_20245205_T_C	SNP	T	C	downstream_gene_variant	MODIFIER	Mir103a1	0/0	1/1
chr10	20245209	chr10_20245209_A_C	SNP	A	C	downstream_gene_variant	MODIFIER	Mir103a1	0/0	1/1
chr10	20245259	chr10_20245259_C_T	SNP	C	T	downstream_gene_variant	MODIFIER	Mir103a1	0/0	1/1
chr10	20245590	chr10_20245590_A_ACTT	Indel	A	ACTT	downstream_gene_variant	MODIFIER	Mir103a1	0/0	1/1
chr10	20245692	chr10_20245692_G_A	SNP	G	A	downstream_gene_variant	MODIFIER	Mir103a1	0/0	1/1
chr10	20245695	chr10_20245695_T_C	SNP	T	C	downstream_gene_variant	MODIFIER	Mir103a1	0/0	1/1
chr10	20245734	chr10_20245734_ATTTG_A	Indel	ATTTG	A	downstream_gene_variant	MODIFIER	Mir103a1	0/0	1/1
chr10	20246188	chr10_20246188_T_C	SNP	T	C	downstream_gene_variant	MODIFIER	Mir103a1	0/0	1/1
chr10	20246628	chr10_20246628_G_A	SNP	G	A	downstream_gene_variant	MODIFIER	Mir103a1	0/0	1/1
chr10	20246718	chr10_20246718_G_C	SNP	G	C	downstream_gene_variant	MODIFIER	Mir103a1	0/0	1/1
chr10	20246737	chr10_20246737_C_A	SNP	C	A	downstream_gene_variant	MODIFIER	Mir103a1	0/0	1/1
chr10	20246805	chr10_20246805_T_TTGGGTGGG	Indel	T	TTGGGTGGG	downstream_gene_variant	MODIFIER	Mir103a1	0/0	1/1
chr10	20247272	chr10_20247272_C_T	SNP	C	T	3_prime_UTR_variant	MODIFIER	Pank3	0/0	1/1
chr10	20247398	chr10_20247398_A_G	SNP	A	G	3_prime_UTR_variant	MODIFIER	Pank3	0/0	1/1
chr10	20247859	chr10_20247859_TTG_T	Indel	TTG	T	3_prime_UTR_variant	MODIFIER	Pank3	0/0	1/1
chr10	20247938	chr10_20247938_C_T	SNP	C	T	3_prime_UTR_variant	MODIFIER	Pank3	0/0	1/1
chr10	20248413	chr10_20248413_A_ACG	Indel	A	ACG	3_prime_UTR_variant	MODIFIER	Pank3	0/0	1/1
chr10	20248662	chr10_20248662_C_A	SNP	C	A	3_prime_UTR_variant	MODIFIER	Pank3	0/0	1/1
chr10	20248720	chr10_20248720_G_A	SNP	G	A	3_prime_UTR_variant	MODIFIER	Pank3	0/0	1/1
chr10	20248868	chr10_20248868_G_A	SNP	G	A	3_prime_UTR_variant	MODIFIER	Pank3	0/0	1/1
chr10	20249127	chr10_20249127_A_G	SNP	A	G	3_prime_UTR_variant	MODIFIER	Pank3	0/0	1/1
chr10	20249153	chr10_20249153_C_A	SNP	C	A	3_prime_UTR_variant	MODIFIER	Pank3	0/0	1/1
chr10	20249551	chr10_20249551_T_TG	Indel	T	TG	3_prime_UTR_variant	MODIFIER	Pank3	0/0	1/1
chr10	20249609	chr10_20249609_T_TGCCCCC	Indel	T	TGCCCCC	3_prime_UTR_variant	MODIFIER	Pank3	0/0	1/1
chr10	20249633	chr10_20249633_C_T	SNP	C	T	3_prime_UTR_variant	MODIFIER	Pank3	0/0	1/1
chr10	20249795	chr10_20249795_TACTG_T	Indel	TACTG	T	3_prime_UTR_variant	MODIFIER	Pank3	0/0	1/1
chr10	20249880	chr10_20249880_A_G	SNP	A	G	3_prime_UTR_variant	MODIFIER	Pank3	0/0	1/1
chr10	20249887	chr10_20249887_T_C	SNP	T	C	3_prime_UTR_variant	MODIFIER	Pank3	0/0	1/1
chr10	20250176	chr10_20250176_C_T	SNP	C	T	3_prime_UTR_variant	MODIFIER	Pank3	0/0	1/1
chr10	20250180	chr10_20250180_G_A	SNP	G	A	3_prime_UTR_variant	MODIFIER	Pank3	0/0	1/1
chr10	20250522	chr10_20250522_ATCT_A	Indel	ATCT	A	3_prime_UTR_variant	MODIFIER	Pank3	0/0	1/1
chr10	20250690	chr10_20250690_T_C	SNP	T	C	3_prime_UTR_variant	MODIFIER	Pank3	0/0	1/1
chr10	20250788	chr10_20250788_G_A	SNP	G	A	3_prime_UTR_variant	MODIFIER	Pank3	0/0	1/1
chr10	20252322	chr10_20252322_T_C	SNP	T	C	3_prime_UTR_variant	MODIFIER	Pank3	0/0	1/1
chr10	20252458	chr10_20252458_TC_T	Indel	TC	T	3_prime_UTR_variant	MODIFIER	Pank3	0/0	1/1
chr10	20252738	chr10_20252738_A_C	SNP	A	C	3_prime_UTR_variant	MODIFIER	Pank3	0/0	1/1
chr10	20252958	chr10_20252958_T_C	SNP	T	C	downstream_gene_variant	MODIFIER	Pank3	0/0	1/1
chr10	20253814	chr10_20253814_C_CTG	Indel	C	CTG	downstream_gene_variant	MODIFIER	Pank3	0/0	1/1
chr10	20253886	chr10_20253886_GT_G	Indel	GT	G	downstream_gene_variant	MODIFIER	Pank3	0/0	1/1
chr10	20254179	chr10_20254179_T_C	SNP	T	C	downstream_gene_variant	MODIFIER	Pank3	0/0	1/1
chr10	20254344	chr10_20254344_G_A	SNP	G	A	downstream_gene_variant	MODIFIER	Pank3	0/0	1/1
chr10	20254862	chr10_20254862_T_C	SNP	T	C	downstream_gene_variant	MODIFIER	Pank3	0/0	1/1
chr10	20255465	chr10_20255465_C_T	SNP	C	T	downstream_gene_variant	MODIFIER	Pank3	0/0	1/1
chr10	20255640	chr10_20255640_T_C	SNP	T	C	downstream_gene_variant	MODIFIER	Pank3	0/0	1/1
chr10	20255845	chr10_20255845_G_A	SNP	G	A	downstream_gene_variant	MODIFIER	Pank3	0/0	1/1
chr10	20256020	chr10_20256020_G_A	SNP	G	A	downstream_gene_variant	MODIFIER	Pank3	0/0	1/1
chr10	20256281	chr10_20256281_A_G	SNP	A	G	downstream_gene_variant	MODIFIER	Pank3	0/0	1/1
chr10	20256505	chr10_20256505_C_T	SNP	C	T	downstream_gene_variant	MODIFIER	Pank3	0/0	1/1
chr10	20256619	chr10_20256619_A_G	SNP	A	G	downstream_gene_variant	MODIFIER	Pank3	0/0	1/1
chr10	20257295	chr10_20257295_C_T	SNP	C	T	downstream_gene_variant	MODIFIER	Pank3	0/0	1/1
chr10	20257366	chr10_20257366_T_C	SNP	T	C	downstream_gene_variant	MODIFIER	Pank3	0/0	1/1
chr10	20258130	chr10_20258130_C_T	SNP	C	T	downstream_gene_variant	MODIFIER	Fbll1	0/0	1/1
chr10	20258258	chr10_20258258_T_G	SNP	T	G	downstream_gene_variant	MODIFIER	Fbll1	0/0	1/1
chr10	20259114	chr10_20259114_T_C	SNP	T	C	synonymous_variant	LOW	Fbll1	0/0	1/1
chr10	20259276	chr10_20259276_G_A	SNP	G	A	synonymous_variant	LOW	Fbll1	0/0	1/1
chr10	20260214	chr10_20260214_T_C	SNP	T	C	5_prime_UTR_variant	MODIFIER	Fbll1	1/1	0/0
chr10	20260242	chr10_20260242_T_A	SNP	T	A	5_prime_UTR_premature_start_codon_gain_variant	LOW	Fbll1	1/1	0/0
chr10	20260243	chr10_20260243_C_A	SNP	C	A	5_prime_UTR_variant	MODIFIER	Fbll1	1/1	0/0
chr10	20260348	chr10_20260348_AC_A	Indel	AC	A	upstream_gene_variant	MODIFIER	Fbll1	1/1	0/0
chr10	20260381	chr10_20260381_TC_T	Indel	TC	T	upstream_gene_variant	MODIFIER	Fbll1	1/1	0/0
chr10	20260548	chr10_20260548_T_C	SNP	T	C	upstream_gene_variant	MODIFIER	Fbll1	1/1	0/0
chr10	20261068	chr10_20261068_T_C	SNP	T	C	upstream_gene_variant	MODIFIER	Fbll1	1/1	0/0
chr10	20261469	chr10_20261469_A_C	SNP	A	C	upstream_gene_variant	MODIFIER	Fbll1	1/1	0/0
chr10	20262150	chr10_20262150_A_G	SNP	A	G	upstream_gene_variant	MODIFIER	Fbll1	1/1	0/0
chr10	20262615	chr10_20262615_C_T	SNP	C	T	upstream_gene_variant	MODIFIER	Fbll1	1/1	0/0
chr10	20264814	chr10_20264814_C_T	SNP	C	T	upstream_gene_variant	MODIFIER	Fbll1	0/0	1/1
chr10	20264996	chr10_20264996_A_T	SNP	A	T	upstream_gene_variant	MODIFIER	Fbll1	0/0	1/1
chr10	20265465	chr10_20265465_TGTG_T	Indel	TGTG	T	intergenic_region	MODIFIER	Fbll1-Rars1	0/0	1/1
chr10	20265916	chr10_20265916_G_C	SNP	G	C	downstream_gene_variant	MODIFIER	Rars1	0/0	1/1
chr10	20266139	chr10_20266139_C_G	SNP	C	G	downstream_gene_variant	MODIFIER	Rars1	0/0	1/1
chr10	20266403	chr10_20266403_T_C	SNP	T	C	downstream_gene_variant	MODIFIER	Rars1	0/0	1/1
chr10	20268465	chr10_20268465_G_A	SNP	G	A	downstream_gene_variant	MODIFIER	Rars1	0/0	1/1
chr10	20269578	chr10_20269578_A_C	SNP	A	C	downstream_gene_variant	MODIFIER	Rars1	0/0	1/1
chr10	20269690	chr10_20269690_A_G	SNP	A	G	downstream_gene_variant	MODIFIER	Rars1	0/0	1/1
chr10	20269840	chr10_20269840_T_C	SNP	T	C	downstream_gene_variant	MODIFIER	Rars1	0/0	1/1
chr10	20270190	chr10_20270190_T_C	SNP	T	C	downstream_gene_variant	MODIFIER	Rars1	0/0	1/1
chr10	20270724	chr10_20270724_A_G	SNP	A	G	downstream_gene_variant	MODIFIER	Rars1	0/0	1/1
chr10	20274802	chr10_20274802_A_C	SNP	A	C	intron_variant	MODIFIER	Rars1	0/0	1/1
chr10	20275114	chr10_20275114_C_A	SNP	C	A	intron_variant	MODIFIER	Rars1	0/0	1/1
chr10	20275507	chr10_20275507_C_T	SNP	C	T	intron_variant	MODIFIER	Rars1	0/0	1/1
chr10	20277632	chr10_20277632_G_A	SNP	G	A	intron_variant	MODIFIER	Rars1	0/0	1/1
chr10	20277764	chr10_20277764_G_A	SNP	G	A	synonymous_variant	LOW	Rars1	0/0	1/1
chr10	20278541	chr10_20278541_T_C	SNP	T	C	intron_variant	MODIFIER	Rars1	0/0	1/1
chr10	20279397	chr10_20279397_G_A	SNP	G	A	intron_variant	MODIFIER	Rars1	0/0	1/1
chr10	20279409	chr10_20279409_C_G	SNP	C	G	intron_variant	MODIFIER	Rars1	0/0	1/1
chr10	20279429	chr10_20279429_G_A	SNP	G	A	intron_variant	MODIFIER	Rars1	0/0	1/1
chr10	20279471	chr10_20279471_G_A	SNP	G	A	intron_variant	MODIFIER	Rars1	0/0	1/1
chr10	20279953	chr10_20279953_C_T	SNP	C	T	intron_variant	MODIFIER	Rars1	0/0	1/1
chr10	20280128	chr10_20280128_A_AG	Indel	A	AG	intron_variant	MODIFIER	Rars1	0/0	1/1
chr10	20281452	chr10_20281452_G_C	SNP	G	C	intron_variant	MODIFIER	Rars1	0/0	1/1
chr10	20281511	chr10_20281511_T_TAC	Indel	T	TAC	intron_variant	MODIFIER	Rars1	0/0	1/1
chr10	20281688	chr10_20281688_C_A	SNP	C	A	intron_variant	MODIFIER	Rars1	0/0	1/1
chr10	20283086	chr10_20283086_C_T	SNP	C	T	intron_variant	MODIFIER	Rars1	0/0	1/1
chr10	20283384	chr10_20283384_T_TG	Indel	T	TG	intron_variant	MODIFIER	Rars1	0/0	1/1
chr10	20283724	chr10_20283724_T_C	SNP	T	C	intron_variant	MODIFIER	Rars1	0/0	1/1
chr10	20283870	chr10_20283870_A_G	SNP	A	G	intron_variant	MODIFIER	Rars1	0/0	1/1
chr10	20284217	chr10_20284217_C_G	SNP	C	G	intron_variant	MODIFIER	Rars1	0/0	1/1
chr10	20284235	chr10_20284235_A_G	SNP	A	G	intron_variant	MODIFIER	Rars1	0/0	1/1
chr10	20284550	chr10_20284550_A_G	SNP	A	G	intron_variant	MODIFIER	Rars1	0/0	1/1
chr10	20285446	chr10_20285446_T_C	SNP	T	C	intron_variant	MODIFIER	Rars1	0/0	1/1
chr10	20285874	chr10_20285874_T_TA	Indel	T	TA	intron_variant	MODIFIER	Rars1	0/0	1/1
chr10	20285878	chr10_20285878_A_AAAAAAC	Indel	A	AAAAAAC	intron_variant	MODIFIER	Rars1	1/1	0/0
chr10	20286398	chr10_20286398_G_A	SNP	G	A	intron_variant	MODIFIER	Rars1	0/0	1/1
chr10	20287702	chr10_20287702_C_T	SNP	C	T	intron_variant	MODIFIER	Rars1	1/1	0/0
chr10	20287721	chr10_20287721_C_A	SNP	C	A	intron_variant	MODIFIER	Rars1	1/1	0/0
chr10	20288348	chr10_20288348_C_T	SNP	C	T	intron_variant	MODIFIER	Rars1	0/0	1/1
chr10	20290063	chr10_20290063_C_T	SNP	C	T	intron_variant	MODIFIER	Rars1	0/0	1/1
chr10	20290172	chr10_20290172_C_T	SNP	C	T	intron_variant	MODIFIER	Rars1	0/0	1/1
chr10	20291186	chr10_20291186_C_T	SNP	C	T	intron_variant	MODIFIER	Rars1	0/0	1/1
chr10	20291809	chr10_20291809_TCCCTCC_T	Indel	TCCCTCC	T	intron_variant	MODIFIER	Rars1	1/1	0/0
chr10	20292372	chr10_20292372_G_A	SNP	G	A	intron_variant	MODIFIER	Rars1	0/0	1/1
chr10	20293379	chr10_20293379_G_C	SNP	G	C	intron_variant	MODIFIER	Rars1	0/0	1/1
chr10	20294341	chr10_20294341_C_T	SNP	C	T	intron_variant	MODIFIER	Rars1	0/0	1/1
chr10	20294717	chr10_20294717_A_G	SNP	A	G	intron_variant	MODIFIER	Rars1	0/0	1/1
chr10	20295812	chr10_20295812_T_C	SNP	T	C	upstream_gene_variant	MODIFIER	Rars1	1/1	0/0
chr10	20296164	chr10_20296164_G_A	SNP	G	A	upstream_gene_variant	MODIFIER	Rars1	0/0	1/1
chr10	20296254	chr10_20296254_C_G	SNP	C	G	upstream_gene_variant	MODIFIER	Rars1	0/0	1/1
chr10	20296529	chr10_20296529_A_C	SNP	A	C	upstream_gene_variant	MODIFIER	Rars1	1/1	0/0
chr10	20296663	chr10_20296663_A_G	SNP	A	G	upstream_gene_variant	MODIFIER	Rars1	1/1	0/0
chr10	20296748	chr10_20296748_G_GT	Indel	G	GT	upstream_gene_variant	MODIFIER	Rars1	0/0	1/1
chr10	20296970	chr10_20296970_T_C	SNP	T	C	upstream_gene_variant	MODIFIER	Rars1	1/1	0/0
chr10	20297102	chr10_20297102_A_G	SNP	A	G	upstream_gene_variant	MODIFIER	Rars1	0/0	1/1
chr10	20297143	chr10_20297143_A_G	SNP	A	G	upstream_gene_variant	MODIFIER	Rars1	1/1	0/0
chr10	20297313	chr10_20297313_A_G	SNP	A	G	upstream_gene_variant	MODIFIER	Rars1	0/0	1/1
chr10	20297318	chr10_20297318_C_T	SNP	C	T	upstream_gene_variant	MODIFIER	Rars1	1/1	0/0
chr10	20297403	chr10_20297403_C_A	SNP	C	A	upstream_gene_variant	MODIFIER	Rars1	0/0	1/1
chr10	20297935	chr10_20297935_T_TCTCCTCCTCTTCCTCCTCTTCTTC	Indel	T	TCTCCTCCTCTTCCTCCTCTTCTTC	upstream_gene_variant	MODIFIER	Rars1	0/0	1/1
chr10	20297945	chr10_20297945_T_C	SNP	T	C	upstream_gene_variant	MODIFIER	Rars1	0/0	1/1
chr10	20297948	chr10_20297948_CTTCTCCTTT_C	Indel	CTTCTCCTTT	C	upstream_gene_variant	MODIFIER	Rars1	1/1	0/0
chr10	20298480	chr10_20298480_T_C	SNP	T	C	upstream_gene_variant	MODIFIER	Rars1	0/0	1/1
chr10	20298976	chr10_20298976_T_C	SNP	T	C	upstream_gene_variant	MODIFIER	Rars1	0/0	1/1
chr10	20299087	chr10_20299087_C_T	SNP	C	T	upstream_gene_variant	MODIFIER	Rars1	1/1	0/0
chr10	20299312	chr10_20299312_G_A	SNP	G	A	upstream_gene_variant	MODIFIER	Rars1	0/0	1/1
chr10	20299360	chr10_20299360_TCA_T	Indel	TCA	T	upstream_gene_variant	MODIFIER	Rars1	0/0	1/1
chr10	20299383	chr10_20299383_C_T	SNP	C	T	upstream_gene_variant	MODIFIER	Rars1	0/0	1/1
chr10	20299493	chr10_20299493_T_TCTG	Indel	T	TCTG	upstream_gene_variant	MODIFIER	Rars1	0/0	1/1
chr10	20299640	chr10_20299640_T_G	SNP	T	G	upstream_gene_variant	MODIFIER	Rars1	0/0	1/1
chr10	20299645	chr10_20299645_G_T	SNP	G	T	upstream_gene_variant	MODIFIER	Rars1	1/1	0/0
chr10	20299848	chr10_20299848_T_A	SNP	T	A	upstream_gene_variant	MODIFIER	Rars1	0/0	1/1
chr10	20299991	chr10_20299991_C_A	SNP	C	A	upstream_gene_variant	MODIFIER	Rars1	0/0	1/1
chr10	20300065	chr10_20300065_C_T	SNP	C	T	upstream_gene_variant	MODIFIER	Rars1	0/0	1/1
chr10	20300068	chr10_20300068_G_A	SNP	G	A	upstream_gene_variant	MODIFIER	Rars1	0/0	1/1
chr10	20300262	chr10_20300262_C_T	SNP	C	T	downstream_gene_variant	MODIFIER	Wwc1	0/0	1/1
chr10	20300333	chr10_20300333_G_A	SNP	G	A	downstream_gene_variant	MODIFIER	Wwc1	0/0	1/1
chr10	20300644	chr10_20300644_TTTG_T	Indel	TTTG	T	downstream_gene_variant	MODIFIER	Wwc1	0/0	1/1
chr10	20300667	chr10_20300667_GT_G	Indel	GT	G	downstream_gene_variant	MODIFIER	Wwc1	1/1	0/0
chr10	20300670	chr10_20300670_TTG_T	Indel	TTG	T	downstream_gene_variant	MODIFIER	Wwc1	0/0	1/1
chr10	20300674	chr10_20300674_TG_T	Indel	TG	T	downstream_gene_variant	MODIFIER	Wwc1	1/1	0/0
chr10	20300879	chr10_20300879_C_A	SNP	C	A	3_prime_UTR_variant	MODIFIER	Wwc1	0/0	1/1
chr10	20301094	pbsv.INS.16415	SV	G	GGTGTGTGTGTGTGTGTGTGTGTGTGTGT	intron_variant	MODIFIER	Wwc1	1/1	0/0
chr10	20301114	chr10_20301114_C_A	SNP	C	A	intron_variant	MODIFIER	Wwc1	0/0	1/1
chr10	20301117	chr10_20301117_T_C	SNP	T	C	intron_variant	MODIFIER	Wwc1	1/1	0/0
chr10	20301120	chr10_20301120_A_C	SNP	A	C	intron_variant	MODIFIER	Wwc1	0/0	1/1
chr10	20301122	chr10_20301122_C_A	SNP	C	A	intron_variant	MODIFIER	Wwc1	0/0	1/1
chr10	20301321	pbsv.INS.16416	SV	C	CGTTGTGTGTGTGTGATTCCCCTTTTAGCACCCC	intron_variant	MODIFIER	Wwc1	0/0	1/1
chr10	20301492	chr10_20301492_ACCATATAGAC_A	Indel	ACCATATAGAC	A	intron_variant	MODIFIER	Wwc1	0/0	1/1
chr10	20301632	chr10_20301632_C_T	SNP	C	T	intron_variant	MODIFIER	Wwc1	0/0	1/1
chr10	20301880	chr10_20301880_A_AATTCCCCTTTTAGCACCCC	Indel	A	AATTCCCCTTTTAGCACCCC	intron_variant	MODIFIER	Wwc1	0/0	1/1
chr10	20302036	chr10_20302036_C_T	SNP	C	T	intron_variant	MODIFIER	Wwc1	0/0	1/1
chr10	20302083	chr10_20302083_T_A	SNP	T	A	intron_variant	MODIFIER	Wwc1	0/0	1/1
chr10	20302152	chr10_20302152_G_A	SNP	G	A	intron_variant	MODIFIER	Wwc1	0/0	1/1
chr10	20302672	chr10_20302672_A_T	SNP	A	T	intron_variant	MODIFIER	Wwc1	0/0	1/1
chr10	20303237	chr10_20303237_C_T	SNP	C	T	synonymous_variant	LOW	Wwc1	1/1	0/0
chr10	20304055	chr10_20304055_AT_A	Indel	AT	A	intron_variant	MODIFIER	Wwc1	0/0	1/1
chr10	20304086	chr10_20304086_A_AT	Indel	A	AT	intron_variant	MODIFIER	Wwc1	0/0	1/1
chr10	20304511	chr10_20304511_G_A	SNP	G	A	intron_variant	MODIFIER	Wwc1	1/1	0/0
chr10	20304795	chr10_20304795_C_G	SNP	C	G	intron_variant	MODIFIER	Wwc1	1/1	0/0
chr10	20304885	chr10_20304885_A_T	SNP	A	T	intron_variant	MODIFIER	Wwc1	1/1	0/0
chr10	20304912	chr10_20304912_A_G	SNP	A	G	intron_variant	MODIFIER	Wwc1	1/1	0/0
chr10	20304986	chr10_20304986_T_A	SNP	T	A	intron_variant	MODIFIER	Wwc1	1/1	0/0
chr10	20305110	chr10_20305110_T_C	SNP	T	C	intron_variant	MODIFIER	Wwc1	1/1	0/0
chr10	20305366	chr10_20305366_G_T	SNP	G	T	intron_variant	MODIFIER	Wwc1	0/0	1/1
chr10	20305461	chr10_20305461_C_T	SNP	C	T	intron_variant	MODIFIER	Wwc1	1/1	0/0
chr10	20305491	chr10_20305491_T_G	SNP	T	G	intron_variant	MODIFIER	Wwc1	0/0	1/1
chr10	20305720	chr10_20305720_A_C	SNP	A	C	intron_variant	MODIFIER	Wwc1	0/0	1/1
chr10	20305726	chr10_20305726_A_C	SNP	A	C	intron_variant	MODIFIER	Wwc1	0/0	1/1
chr10	20306000	chr10_20306000_T_G	SNP	T	G	intron_variant	MODIFIER	Wwc1	1/1	0/0
chr10	20306137	chr10_20306137_G_A	SNP	G	A	intron_variant	MODIFIER	Wwc1	1/1	0/0
chr10	20306473	chr10_20306473_T_G	SNP	T	G	intron_variant	MODIFIER	Wwc1	1/1	0/0
chr10	20306534	chr10_20306534_A_C	SNP	A	C	intron_variant	MODIFIER	Wwc1	1/1	0/0
chr10	20306555	chr10_20306555_G_A	SNP	G	A	intron_variant	MODIFIER	Wwc1	1/1	0/0
chr10	20306927	pbsv.INS.16417	SV	A	ATTTTCATGTGTACCTGTAAGCCA	intron_variant	MODIFIER	Wwc1	1/1	0/0
chr10	20307065	chr10_20307065_T_C	SNP	T	C	intron_variant	MODIFIER	Wwc1	1/1	0/0
chr10	20307099	chr10_20307099_G_A	SNP	G	A	intron_variant	MODIFIER	Wwc1	1/1	0/0
chr10	20307213	chr10_20307213_C_T	SNP	C	T	intron_variant	MODIFIER	Wwc1	1/1	0/0
chr10	20307215	chr10_20307215_C_G	SNP	C	G	intron_variant	MODIFIER	Wwc1	1/1	0/0
chr10	20307222	chr10_20307222_A_G	SNP	A	G	intron_variant	MODIFIER	Wwc1	1/1	0/0
chr10	20307226	chr10_20307226_T_C	SNP	T	C	intron_variant	MODIFIER	Wwc1	1/1	0/0
chr10	20307393	chr10_20307393_G_T	SNP	G	T	intron_variant	MODIFIER	Wwc1	1/1	0/0
chr10	20307405	chr10_20307405_A_ACATGTGTACCTGTAAGCC	Indel	A	ACATGTGTACCTGTAAGCC	intron_variant	MODIFIER	Wwc1	1/1	0/0
chr10	20307423	chr10_20307423_A_T	SNP	A	T	intron_variant	MODIFIER	Wwc1	1/1	0/0
chr10	20307532	chr10_20307532_C_T	SNP	C	T	intron_variant	MODIFIER	Wwc1	1/1	0/0
chr10	20307575	chr10_20307575_C_T	SNP	C	T	intron_variant	MODIFIER	Wwc1	1/1	0/0
chr10	20307606	chr10_20307606_T_C	SNP	T	C	intron_variant	MODIFIER	Wwc1	1/1	0/0
chr10	20307661	chr10_20307661_G_C	SNP	G	C	intron_variant	MODIFIER	Wwc1	1/1	0/0
chr10	20307777	chr10_20307777_C_T	SNP	C	T	intron_variant	MODIFIER	Wwc1	1/1	0/0
chr10	20307899	chr10_20307899_C_T	SNP	C	T	intron_variant	MODIFIER	Wwc1	1/1	0/0
chr10	20307922	chr10_20307922_A_G	SNP	A	G	intron_variant	MODIFIER	Wwc1	1/1	0/0
chr10	20308003	chr10_20308003_T_C	SNP	T	C	intron_variant	MODIFIER	Wwc1	1/1	0/0
chr10	20308048	chr10_20308048_G_C	SNP	G	C	intron_variant	MODIFIER	Wwc1	1/1	0/0
chr10	20308102	chr10_20308102_C_T	SNP	C	T	intron_variant	MODIFIER	Wwc1	1/1	0/0
chr10	20308155	chr10_20308155_A_C	SNP	A	C	intron_variant	MODIFIER	Wwc1	1/1	0/0
chr10	20308242	chr10_20308242_TAAAGAAAAGA_T	Indel	TAAAGAAAAGA	T	intron_variant	MODIFIER	Wwc1	1/1	0/0
chr10	20308255	chr10_20308255_G_C	SNP	G	C	intron_variant	MODIFIER	Wwc1	1/1	0/0
chr10	20308420	chr10_20308420_C_T	SNP	C	T	intron_variant	MODIFIER	Wwc1	1/1	0/0
chr10	20308426	chr10_20308426_C_T	SNP	C	T	intron_variant	MODIFIER	Wwc1	0/0	1/1
chr10	20308469	chr10_20308469_A_G	SNP	A	G	intron_variant	MODIFIER	Wwc1	1/1	0/0
chr10	20308482	chr10_20308482_G_C	SNP	G	C	intron_variant	MODIFIER	Wwc1	1/1	0/0
chr10	20308556	chr10_20308556_A_G	SNP	A	G	intron_variant	MODIFIER	Wwc1	1/1	0/0
chr10	20308666	chr10_20308666_C_T	SNP	C	T	intron_variant	MODIFIER	Wwc1	1/1	0/0
chr10	20308683	chr10_20308683_T_C	SNP	T	C	intron_variant	MODIFIER	Wwc1	1/1	0/0
chr10	20308752	chr10_20308752_A_G	SNP	A	G	intron_variant	MODIFIER	Wwc1	1/1	0/0
chr10	20308943	chr10_20308943_C_T	SNP	C	T	intron_variant	MODIFIER	Wwc1	1/1	0/0
chr10	20309009	chr10_20309009_A_G	SNP	A	G	intron_variant	MODIFIER	Wwc1	1/1	0/0
chr10	20309077	chr10_20309077_C_G	SNP	C	G	intron_variant	MODIFIER	Wwc1	1/1	0/0
chr10	20309137	chr10_20309137_CAT_C	Indel	CAT	C	intron_variant	MODIFIER	Wwc1	1/1	0/0
chr10	20310403	chr10_20310403_C_CT	Indel	C	CT	intron_variant	MODIFIER	Wwc1	1/1	0/0
chr10	20310415	chr10_20310415_C_CT	Indel	C	CT	intron_variant	MODIFIER	Wwc1	1/1	0/0
chr10	20310655	chr10_20310655_T_TTAA	Indel	T	TTAA	intron_variant	MODIFIER	Wwc1	0/0	1/1
chr10	20310753	chr10_20310753_A_G	SNP	A	G	intron_variant	MODIFIER	Wwc1	1/1	0/0
chr10	20310758	chr10_20310758_G_A	SNP	G	A	intron_variant	MODIFIER	Wwc1	0/0	1/1
chr10	20310950	chr10_20310950_AGCCAG_A	Indel	AGCCAG	A	intron_variant	MODIFIER	Wwc1	1/1	0/0
chr10	20311000	chr10_20311000_G_GTGCTTCCA	Indel	G	GTGCTTCCA	intron_variant	MODIFIER	Wwc1	0/0	1/1
chr10	20311042	chr10_20311042_T_G	SNP	T	G	intron_variant	MODIFIER	Wwc1	1/1	0/0
chr10	20311185	chr10_20311185_A_AAGG	Indel	A	AAGG	intron_variant	MODIFIER	Wwc1	0/0	1/1
chr10	20312382	chr10_20312382_T_C	SNP	T	C	intron_variant	MODIFIER	Wwc1	0/0	1/1
chr10	20313284	chr10_20313284_A_G	SNP	A	G	intron_variant	MODIFIER	Wwc1	0/0	1/1
chr10	20313831	chr10_20313831_A_ATGTGCG	Indel	A	ATGTGCG	intron_variant	MODIFIER	Wwc1	0/0	1/1
chr10	20313838	chr10_20313838_T_TGCGTGCGTGCGTGCGTGCGTGCGTGC	Indel	T	TGCGTGCGTGCGTGCGTGCGTGCGTGC	intron_variant	MODIFIER	Wwc1	1/1	0/0
chr10	20313842	chr10_20313842_C_T	SNP	C	T	intron_variant	MODIFIER	Wwc1	1/1	0/0
chr10	20313896	chr10_20313896_GC_G	Indel	GC	G	intron_variant	MODIFIER	Wwc1	0/0	1/1
chr10	20314018	chr10_20314018_T_C	SNP	T	C	intron_variant	MODIFIER	Wwc1	1/1	0/0
chr10	20314072	chr10_20314072_G_A	SNP	G	A	intron_variant	MODIFIER	Wwc1	0/0	1/1
chr10	20314089	chr10_20314089_C_T	SNP	C	T	intron_variant	MODIFIER	Wwc1	0/0	1/1
chr10	20314112	chr10_20314112_CAGGCCCT_C	Indel	CAGGCCCT	C	intron_variant	MODIFIER	Wwc1	0/0	1/1
chr10	20314443	chr10_20314443_T_C	SNP	T	C	intron_variant	MODIFIER	Wwc1	0/0	1/1
chr10	20314476	chr10_20314476_G_A	SNP	G	A	intron_variant	MODIFIER	Wwc1	1/1	0/0
chr10	20315026	chr10_20315026_C_G	SNP	C	G	intron_variant	MODIFIER	Wwc1	1/1	0/0
chr10	20315091	chr10_20315091_T_A	SNP	T	A	intron_variant	MODIFIER	Wwc1	0/0	1/1
chr10	20315251	chr10_20315251_G_A	SNP	G	A	intron_variant	MODIFIER	Wwc1	0/0	1/1
chr10	20316102	chr10_20316102_C_T	SNP	C	T	intron_variant	MODIFIER	Wwc1	1/1	0/0
chr10	20316124	chr10_20316124_G_A	SNP	G	A	intron_variant	MODIFIER	Wwc1	1/1	0/0
chr10	20316234	chr10_20316234_G_A	SNP	G	A	intron_variant	MODIFIER	Wwc1	1/1	0/0
chr10	20317717	chr10_20317717_G_A	SNP	G	A	intron_variant	MODIFIER	Wwc1	0/0	1/1
chr10	20317917	chr10_20317917_C_T	SNP	C	T	intron_variant	MODIFIER	Wwc1	1/1	0/0
chr10	20319324	chr10_20319324_G_A	SNP	G	A	intron_variant	MODIFIER	Wwc1	1/1	0/0
chr10	20319551	chr10_20319551_G_T	SNP	G	T	intron_variant	MODIFIER	Wwc1	0/0	1/1
chr10	20320768	chr10_20320768_G_A	SNP	G	A	intron_variant	MODIFIER	Wwc1	0/0	1/1
chr10	20321277	chr10_20321277_T_G	SNP	T	G	intron_variant	MODIFIER	Wwc1	1/1	0/0
chr10	20321418	chr10_20321418_C_T	SNP	C	T	intron_variant	MODIFIER	Wwc1	1/1	0/0
chr10	20323197	chr10_20323197_C_T	SNP	C	T	intron_variant	MODIFIER	Wwc1	0/0	1/1
chr10	20324596	chr10_20324596_G_A	SNP	G	A	intron_variant	MODIFIER	Wwc1	1/1	0/0
chr10	20324912	chr10_20324912_A_G	SNP	A	G	intron_variant	MODIFIER	Wwc1	0/0	1/1
chr10	20324997	chr10_20324997_C_T	SNP	C	T	intron_variant	MODIFIER	Wwc1	1/1	0/0
chr10	20325182	chr10_20325182_G_A	SNP	G	A	intron_variant	MODIFIER	Wwc1	0/0	1/1
chr10	20325477	chr10_20325477_G_A	SNP	G	A	intron_variant	MODIFIER	Wwc1	0/0	1/1
chr10	20325612	chr10_20325612_C_G	SNP	C	G	intron_variant	MODIFIER	Wwc1	0/0	1/1
chr10	20326282	chr10_20326282_T_C	SNP	T	C	intron_variant	MODIFIER	Wwc1	1/1	0/0
chr10	20326573	chr10_20326573_A_G	SNP	A	G	intron_variant	MODIFIER	Wwc1	1/1	0/0
chr10	20326654	chr10_20326654_G_C	SNP	G	C	intron_variant	MODIFIER	Wwc1	1/1	0/0
chr10	20326686	chr10_20326686_G_A	SNP	G	A	intron_variant	MODIFIER	Wwc1	0/0	1/1
chr10	20326697	chr10_20326697_C_G	SNP	C	G	intron_variant	MODIFIER	Wwc1	1/1	0/0
chr10	20326733	chr10_20326733_G_A	SNP	G	A	intron_variant	MODIFIER	Wwc1	1/1	0/0
chr10	20326773	chr10_20326773_T_C	SNP	T	C	intron_variant	MODIFIER	Wwc1	1/1	0/0
chr10	20326852	chr10_20326852_C_T	SNP	C	T	intron_variant	MODIFIER	Wwc1	1/1	0/0
chr10	20327081	chr10_20327081_T_C	SNP	T	C	intron_variant	MODIFIER	Wwc1	1/1	0/0
chr10	20327301	chr10_20327301_T_C	SNP	T	C	intron_variant	MODIFIER	Wwc1	1/1	0/0
chr10	20327408	chr10_20327408_CA_C	Indel	CA	C	intron_variant	MODIFIER	Wwc1	1/1	0/0
chr10	20327820	chr10_20327820_C_T	SNP	C	T	intron_variant	MODIFIER	Wwc1	1/1	0/0
chr10	20327821	chr10_20327821_A_G	SNP	A	G	intron_variant	MODIFIER	Wwc1	1/1	0/0
chr10	20327825	chr10_20327825_A_G	SNP	A	G	intron_variant	MODIFIER	Wwc1	1/1	0/0
chr10	20327827	chr10_20327827_G_A	SNP	G	A	intron_variant	MODIFIER	Wwc1	1/1	0/0
chr10	20327853	chr10_20327853_C_T	SNP	C	T	intron_variant	MODIFIER	Wwc1	1/1	0/0
chr10	20328076	chr10_20328076_A_G	SNP	A	G	synonymous_variant	LOW	Wwc1	0/0	1/1
chr10	20328247	chr10_20328247_T_A	SNP	T	A	intron_variant	MODIFIER	Wwc1	0/0	1/1
chr10	20328578	chr10_20328578_C_T	SNP	C	T	intron_variant	MODIFIER	Wwc1	0/0	1/1
chr10	20328624	chr10_20328624_A_T	SNP	A	T	intron_variant	MODIFIER	Wwc1	0/0	1/1
chr10	20328869	chr10_20328869_ACTCTGGCC_A	Indel	ACTCTGGCC	A	intron_variant	MODIFIER	Wwc1	0/0	1/1
chr10	20328910	chr10_20328910_G_A	SNP	G	A	intron_variant	MODIFIER	Wwc1	0/0	1/1
chr10	20328972	chr10_20328972_T_C	SNP	T	C	intron_variant	MODIFIER	Wwc1	1/1	0/0
chr10	20328993	chr10_20328993_CCGG_C	Indel	CCGG	C	intron_variant	MODIFIER	Wwc1	0/0	1/1
chr10	20329047	chr10_20329047_G_A	SNP	G	A	intron_variant	MODIFIER	Wwc1	0/0	1/1
chr10	20329077	chr10_20329077_G_T	SNP	G	T	intron_variant	MODIFIER	Wwc1	0/0	1/1
chr10	20329104	chr10_20329104_C_T	SNP	C	T	intron_variant	MODIFIER	Wwc1	0/0	1/1
chr10	20329161	chr10_20329161_G_A	SNP	G	A	intron_variant	MODIFIER	Wwc1	1/1	0/0
chr10	20329162	chr10_20329162_A_G	SNP	A	G	intron_variant	MODIFIER	Wwc1	1/1	0/0
chr10	20329170	chr10_20329170_C_T	SNP	C	T	intron_variant	MODIFIER	Wwc1	1/1	0/0
chr10	20329183	chr10_20329183_G_A	SNP	G	A	intron_variant	MODIFIER	Wwc1	0/0	1/1
chr10	20329221	chr10_20329221_C_T	SNP	C	T	intron_variant	MODIFIER	Wwc1	0/0	1/1
chr10	20329262	chr10_20329262_A_T	SNP	A	T	intron_variant	MODIFIER	Wwc1	0/0	1/1
chr10	20329269	chr10_20329269_A_G	SNP	A	G	intron_variant	MODIFIER	Wwc1	0/0	1/1
chr10	20329302	chr10_20329302_C_T	SNP	C	T	intron_variant	MODIFIER	Wwc1	1/1	0/0
chr10	20329378	chr10_20329378_C_A	SNP	C	A	intron_variant	MODIFIER	Wwc1	0/0	1/1
chr10	20329421	chr10_20329421_A_T	SNP	A	T	intron_variant	MODIFIER	Wwc1	1/1	0/0
chr10	20329531	chr10_20329531_A_G	SNP	A	G	intron_variant	MODIFIER	Wwc1	1/1	0/0
chr10	20329545	chr10_20329545_T_TTGGAGCAAGA	Indel	T	TTGGAGCAAGA	intron_variant	MODIFIER	Wwc1	0/0	1/1
chr10	20329577	chr10_20329577_G_A	SNP	G	A	intron_variant	MODIFIER	Wwc1	1/1	0/0
chr10	20329634	chr10_20329634_A_G	SNP	A	G	synonymous_variant	LOW	Wwc1	1/1	0/0
chr10	20329726	chr10_20329726_A_G	SNP	A	G	intron_variant	MODIFIER	Wwc1	1/1	0/0
chr10	20329728	chr10_20329728_A_G	SNP	A	G	intron_variant	MODIFIER	Wwc1	1/1	0/0
chr10	20329733	chr10_20329733_GA_G	Indel	GA	G	intron_variant	MODIFIER	Wwc1	1/1	0/0
chr10	20329985	chr10_20329985_C_T	SNP	C	T	intron_variant	MODIFIER	Wwc1	0/0	1/1
chr10	20330300	chr10_20330300_G_A	SNP	G	A	intron_variant	MODIFIER	Wwc1	0/0	1/1
chr10	20330321	chr10_20330321_T_C	SNP	T	C	intron_variant	MODIFIER	Wwc1	0/0	1/1
chr10	20330347	chr10_20330347_G_A	SNP	G	A	intron_variant	MODIFIER	Wwc1	0/0	1/1
chr10	20330431	chr10_20330431_A_G	SNP	A	G	intron_variant	MODIFIER	Wwc1	0/0	1/1
chr10	20330438	chr10_20330438_T_C	SNP	T	C	intron_variant	MODIFIER	Wwc1	0/0	1/1
chr10	20330440	chr10_20330440_A_T	SNP	A	T	intron_variant	MODIFIER	Wwc1	0/0	1/1
chr10	20330493	chr10_20330493_G_A	SNP	G	A	intron_variant	MODIFIER	Wwc1	0/0	1/1
chr10	20330509	chr10_20330509_A_G	SNP	A	G	intron_variant	MODIFIER	Wwc1	0/0	1/1
chr10	20330517	chr10_20330517_A_G	SNP	A	G	intron_variant	MODIFIER	Wwc1	0/0	1/1
chr10	20330562	chr10_20330562_C_T	SNP	C	T	intron_variant	MODIFIER	Wwc1	0/0	1/1
chr10	20330568	chr10_20330568_T_C	SNP	T	C	intron_variant	MODIFIER	Wwc1	0/0	1/1
chr10	20330632	chr10_20330632_T_C	SNP	T	C	intron_variant	MODIFIER	Wwc1	0/0	1/1
chr10	20330633	chr10_20330633_C_T	SNP	C	T	intron_variant	MODIFIER	Wwc1	0/0	1/1
chr10	20330644	chr10_20330644_C_T	SNP	C	T	intron_variant	MODIFIER	Wwc1	0/0	1/1
chr10	20330651	chr10_20330651_G_A	SNP	G	A	intron_variant	MODIFIER	Wwc1	0/0	1/1
chr10	20330658	chr10_20330658_T_C	SNP	T	C	intron_variant	MODIFIER	Wwc1	0/0	1/1
chr10	20330701	chr10_20330701_T_TA	Indel	T	TA	intron_variant	MODIFIER	Wwc1	0/0	1/1
chr10	20330711	chr10_20330711_A_G	SNP	A	G	intron_variant	MODIFIER	Wwc1	0/0	1/1
chr10	20330729	chr10_20330729_A_G	SNP	A	G	intron_variant	MODIFIER	Wwc1	0/0	1/1
chr10	20330733	chr10_20330733_C_T	SNP	C	T	intron_variant	MODIFIER	Wwc1	0/0	1/1
chr10	20330769	chr10_20330769_T_C	SNP	T	C	intron_variant	MODIFIER	Wwc1	0/0	1/1
chr10	20330790	chr10_20330790_A_G	SNP	A	G	intron_variant	MODIFIER	Wwc1	0/0	1/1
chr10	20330811	chr10_20330811_G_A	SNP	G	A	intron_variant	MODIFIER	Wwc1	0/0	1/1
chr10	20330831	chr10_20330831_A_G	SNP	A	G	intron_variant	MODIFIER	Wwc1	1/1	0/0
chr10	20330842	chr10_20330842_G_A	SNP	G	A	intron_variant	MODIFIER	Wwc1	1/1	0/0
chr10	20330872	chr10_20330872_T_C	SNP	T	C	intron_variant	MODIFIER	Wwc1	1/1	0/0
chr10	20331119	chr10_20331119_A_G	SNP	A	G	missense_variant	MODERATE	Wwc1	1/1	0/0
chr10	20331134	chr10_20331134_G_A	SNP	G	A	missense_variant	MODERATE	Wwc1	1/1	0/0
chr10	20331142	chr10_20331142_G_A	SNP	G	A	synonymous_variant	LOW	Wwc1	1/1	0/0
chr10	20331160	chr10_20331160_C_T	SNP	C	T	synonymous_variant	LOW	Wwc1	1/1	0/0
chr10	20331190	chr10_20331190_A_T	SNP	A	T	intron_variant	MODIFIER	Wwc1	1/1	0/0
chr10	20331248	chr10_20331248_G_GTGTGAGGCTGCTGGT	Indel	G	GTGTGAGGCTGCTGGT	intron_variant	MODIFIER	Wwc1	1/1	0/0
chr10	20331307	chr10_20331307_C_G	SNP	C	G	intron_variant	MODIFIER	Wwc1	1/1	0/0
chr10	20331398	chr10_20331398_C_T	SNP	C	T	intron_variant	MODIFIER	Wwc1	1/1	0/0
chr10	20331403	chr10_20331403_G_A	SNP	G	A	intron_variant	MODIFIER	Wwc1	1/1	0/0
chr10	20331416	chr10_20331416_C_T	SNP	C	T	intron_variant	MODIFIER	Wwc1	1/1	0/0
chr10	20331435	chr10_20331435_T_C	SNP	T	C	intron_variant	MODIFIER	Wwc1	1/1	0/0
chr10	20331436	chr10_20331436_G_A	SNP	G	A	intron_variant	MODIFIER	Wwc1	1/1	0/0
chr10	20331456	chr10_20331456_C_T	SNP	C	T	intron_variant	MODIFIER	Wwc1	0/0	1/1
chr10	20331475	chr10_20331475_G_A	SNP	G	A	intron_variant	MODIFIER	Wwc1	1/1	0/0
chr10	20331546	chr10_20331546_T_C	SNP	T	C	missense_variant	MODERATE	Wwc1	1/1	0/0
chr10	20331547	chr10_20331547_G_A	SNP	G	A	synonymous_variant	LOW	Wwc1	1/1	0/0
chr10	20331613	chr10_20331613_C_G	SNP	C	G	synonymous_variant	LOW	Wwc1	1/1	0/0
chr10	20331696	chr10_20331696_G_A	SNP	G	A	intron_variant	MODIFIER	Wwc1	0/0	1/1
chr10	20331700	chr10_20331700_T_C	SNP	T	C	intron_variant	MODIFIER	Wwc1	1/1	0/0
chr10	20331708	chr10_20331708_C_T	SNP	C	T	intron_variant	MODIFIER	Wwc1	1/1	0/0
chr10	20331795	chr10_20331795_G_C	SNP	G	C	intron_variant	MODIFIER	Wwc1	1/1	0/0
chr10	20331797	chr10_20331797_C_A	SNP	C	A	intron_variant	MODIFIER	Wwc1	1/1	0/0
chr10	20331864	chr10_20331864_T_C	SNP	T	C	intron_variant	MODIFIER	Wwc1	1/1	0/0
chr10	20331922	chr10_20331922_G_A	SNP	G	A	intron_variant	MODIFIER	Wwc1	1/1	0/0
chr10	20331951	chr10_20331951_G_A	SNP	G	A	intron_variant	MODIFIER	Wwc1	1/1	0/0
chr10	20332040	chr10_20332040_A_G	SNP	A	G	intron_variant	MODIFIER	Wwc1	1/1	0/0
chr10	20332087	chr10_20332087_C_G	SNP	C	G	intron_variant	MODIFIER	Wwc1	1/1	0/0
chr10	20332325	chr10_20332325_G_C	SNP	G	C	intron_variant	MODIFIER	Wwc1	1/1	0/0
chr10	20332329	chr10_20332329_A_G	SNP	A	G	intron_variant	MODIFIER	Wwc1	1/1	0/0
chr10	20332341	chr10_20332341_G_A	SNP	G	A	intron_variant	MODIFIER	Wwc1	1/1	0/0
chr10	20332534	chr10_20332534_T_C	SNP	T	C	intron_variant	MODIFIER	Wwc1	1/1	0/0
chr10	20332649	chr10_20332649_A_AT	Indel	A	AT	intron_variant	MODIFIER	Wwc1	1/1	0/0
chr10	20332654	chr10_20332654_G_A	SNP	G	A	intron_variant	MODIFIER	Wwc1	1/1	0/0
chr10	20332657	chr10_20332657_G_A	SNP	G	A	intron_variant	MODIFIER	Wwc1	1/1	0/0
chr10	20332658	chr10_20332658_C_T	SNP	C	T	intron_variant	MODIFIER	Wwc1	1/1	0/0
chr10	20332708	chr10_20332708_A_G	SNP	A	G	intron_variant	MODIFIER	Wwc1	1/1	0/0
chr10	20332745	chr10_20332745_G_A	SNP	G	A	intron_variant	MODIFIER	Wwc1	1/1	0/0
chr10	20332874	chr10_20332874_C_T	SNP	C	T	intron_variant	MODIFIER	Wwc1	1/1	0/0
chr10	20332916	chr10_20332916_T_C	SNP	T	C	intron_variant	MODIFIER	Wwc1	1/1	0/0
chr10	20333039	chr10_20333039_A_G	SNP	A	G	intron_variant	MODIFIER	Wwc1	1/1	0/0
chr10	20333043	chr10_20333043_A_T	SNP	A	T	intron_variant	MODIFIER	Wwc1	1/1	0/0
chr10	20333052	chr10_20333052_C_T	SNP	C	T	intron_variant	MODIFIER	Wwc1	1/1	0/0
chr10	20333227	chr10_20333227_A_G	SNP	A	G	intron_variant	MODIFIER	Wwc1	1/1	0/0
chr10	20333285	chr10_20333285_G_GA	Indel	G	GA	intron_variant	MODIFIER	Wwc1	1/1	0/0
chr10	20333302	chr10_20333302_C_T	SNP	C	T	intron_variant	MODIFIER	Wwc1	1/1	0/0
chr10	20333315	chr10_20333315_C_T	SNP	C	T	intron_variant	MODIFIER	Wwc1	1/1	0/0
chr10	20333351	pbsv.DEL.16420	SV	CATCTTCTTCCTCCTCTCCCTCTTCCTCCTCCTCCTCCTCTTC	C	intron_variant	MODIFIER	Wwc1	0/0	1/1
chr10	20333366	pbsv.DEL.16421	SV	CTCCCTCTTCCTCCTCCTCCTCCTCTTCTTCCTCCTCTTCTTCCTCCTCCTCCTCCTCCTCCTCCTCCTCTTCCTCCTCCTCCTCCTCCTCCTCCTCCTCCTCCTCTTCCTCCTCCTCCTCCTCCTCCTCCTCCTCCTCTTCCTCCTCCTCCTCCTCCTCCTCCTCCTCCTCCTCCTCCTCCTCCTCTTCTTCTTCTTCTTCTTCTTCTTCTTCTTCTTCTTCTTCTTCTTCTTCTTC	C	intron_variant	MODIFIER	Wwc1	1/1	0/0
chr10	20333672	chr10_20333672_A_T	SNP	A	T	intron_variant	MODIFIER	Wwc1	1/1	0/0
chr10	20333682	chr10_20333682_T_C	SNP	T	C	intron_variant	MODIFIER	Wwc1	1/1	0/0
chr10	20333689	chr10_20333689_C_A	SNP	C	A	intron_variant	MODIFIER	Wwc1	0/0	1/1
chr10	20333723	chr10_20333723_G_T	SNP	G	T	intron_variant	MODIFIER	Wwc1	1/1	0/0
chr10	20333756	chr10_20333756_C_T	SNP	C	T	intron_variant	MODIFIER	Wwc1	1/1	0/0
chr10	20333778	chr10_20333778_T_G	SNP	T	G	intron_variant	MODIFIER	Wwc1	1/1	0/0
chr10	20333886	chr10_20333886_C_A	SNP	C	A	intron_variant	MODIFIER	Wwc1	0/0	1/1
chr10	20333896	chr10_20333896_C_T	SNP	C	T	intron_variant	MODIFIER	Wwc1	1/1	0/0
chr10	20333986	chr10_20333986_G_A	SNP	G	A	intron_variant	MODIFIER	Wwc1	0/0	1/1
chr10	20333988	chr10_20333988_C_T	SNP	C	T	intron_variant	MODIFIER	Wwc1	1/1	0/0
chr10	20334005	chr10_20334005_G_A	SNP	G	A	intron_variant	MODIFIER	Wwc1	1/1	0/0
chr10	20334023	chr10_20334023_C_A	SNP	C	A	intron_variant	MODIFIER	Wwc1	0/0	1/1
chr10	20334087	chr10_20334087_A_G	SNP	A	G	intron_variant	MODIFIER	Wwc1	1/1	0/0
chr10	20334120	chr10_20334120_C_T	SNP	C	T	intron_variant	MODIFIER	Wwc1	1/1	0/0
chr10	20334142	chr10_20334142_C_T	SNP	C	T	intron_variant	MODIFIER	Wwc1	1/1	0/0
chr10	20334201	chr10_20334201_C_G	SNP	C	G	intron_variant	MODIFIER	Wwc1	0/0	1/1
chr10	20334205	chr10_20334205_T_C	SNP	T	C	intron_variant	MODIFIER	Wwc1	1/1	0/0
chr10	20334283	chr10_20334283_C_T	SNP	C	T	intron_variant	MODIFIER	Wwc1	1/1	0/0
chr10	20334465	chr10_20334465_A_G	SNP	A	G	intron_variant	MODIFIER	Wwc1	1/1	0/0
chr10	20334492	chr10_20334492_A_G	SNP	A	G	intron_variant	MODIFIER	Wwc1	1/1	0/0
chr10	20334534	chr10_20334534_C_G	SNP	C	G	intron_variant	MODIFIER	Wwc1	0/0	1/1
chr10	20334590	chr10_20334590_G_A	SNP	G	A	intron_variant	MODIFIER	Wwc1	1/1	0/0
chr10	20334627	chr10_20334627_C_G	SNP	C	G	intron_variant	MODIFIER	Wwc1	1/1	0/0
chr10	20334804	chr10_20334804_T_A	SNP	T	A	intron_variant	MODIFIER	Wwc1	1/1	0/0
chr10	20334888	chr10_20334888_A_G	SNP	A	G	intron_variant	MODIFIER	Wwc1	0/0	1/1
chr10	20334930	chr10_20334930_A_AC	Indel	A	AC	intron_variant	MODIFIER	Wwc1	0/0	1/1
chr10	20334931	chr10_20334931_A_C	SNP	A	C	intron_variant	MODIFIER	Wwc1	1/1	0/0
chr10	20334935	pbsv.INS.16422	SV	C	CAAAACAAAACAAAACAAAACAAAACAAAA	intron_variant	MODIFIER	Wwc1	0/0	1/1
chr10	20335042	chr10_20335042_A_T	SNP	A	T	intron_variant	MODIFIER	Wwc1	0/0	1/1
chr10	20335043	chr10_20335043_T_A	SNP	T	A	intron_variant	MODIFIER	Wwc1	0/0	1/1
chr10	20335164	chr10_20335164_C_T	SNP	C	T	intron_variant	MODIFIER	Wwc1	1/1	0/0
chr10	20335310	chr10_20335310_G_A	SNP	G	A	intron_variant	MODIFIER	Wwc1	1/1	0/0
chr10	20335324	chr10_20335324_T_TAA	Indel	T	TAA	intron_variant	MODIFIER	Wwc1	1/1	0/0
chr10	20335543	chr10_20335543_G_A	SNP	G	A	intron_variant	MODIFIER	Wwc1	0/0	1/1
chr10	20335544	chr10_20335544_C_T	SNP	C	T	intron_variant	MODIFIER	Wwc1	1/1	0/0
chr10	20335561	chr10_20335561_G_A	SNP	G	A	intron_variant	MODIFIER	Wwc1	0/0	1/1
chr10	20335569	chr10_20335569_G_A	SNP	G	A	intron_variant	MODIFIER	Wwc1	0/0	1/1
chr10	20335792	chr10_20335792_C_T	SNP	C	T	intron_variant	MODIFIER	Wwc1	1/1	0/0
chr10	20335803	chr10_20335803_T_C	SNP	T	C	intron_variant	MODIFIER	Wwc1	1/1	0/0
chr10	20336085	chr10_20336085_A_AC	Indel	A	AC	intron_variant	MODIFIER	Wwc1	0/0	1/1
chr10	20336122	chr10_20336122_G_A	SNP	G	A	intron_variant	MODIFIER	Wwc1	1/1	0/0
chr10	20336239	chr10_20336239_G_T	SNP	G	T	intron_variant	MODIFIER	Wwc1	1/1	0/0
chr10	20336484	chr10_20336484_A_C	SNP	A	C	synonymous_variant	LOW	Wwc1	1/1	0/0
chr10	20336859	chr10_20336859_A_T	SNP	A	T	synonymous_variant	LOW	Wwc1	1/1	0/0
chr10	20336948	chr10_20336948_T_C	SNP	T	C	intron_variant	MODIFIER	Wwc1	1/1	0/0
chr10	20337010	chr10_20337010_G_C	SNP	G	C	intron_variant	MODIFIER	Wwc1	1/1	0/0
chr10	20337066	chr10_20337066_G_A	SNP	G	A	intron_variant	MODIFIER	Wwc1	0/0	1/1
chr10	20337109	chr10_20337109_G_A	SNP	G	A	intron_variant	MODIFIER	Wwc1	0/0	1/1
chr10	20337143	chr10_20337143_G_A	SNP	G	A	intron_variant	MODIFIER	Wwc1	0/0	1/1
chr10	20337171	chr10_20337171_C_A	SNP	C	A	intron_variant	MODIFIER	Wwc1	0/0	1/1
chr10	20337229	chr10_20337229_A_G	SNP	A	G	intron_variant	MODIFIER	Wwc1	0/0	1/1
chr10	20337330	chr10_20337330_C_T	SNP	C	T	intron_variant	MODIFIER	Wwc1	1/1	0/0
chr10	20337396	chr10_20337396_A_G	SNP	A	G	intron_variant	MODIFIER	Wwc1	0/0	1/1
chr10	20337434	chr10_20337434_C_T	SNP	C	T	intron_variant	MODIFIER	Wwc1	0/0	1/1
chr10	20337459	chr10_20337459_T_TC	Indel	T	TC	intron_variant	MODIFIER	Wwc1	1/1	0/0
chr10	20337463	chr10_20337463_TG_T	Indel	TG	T	intron_variant	MODIFIER	Wwc1	0/0	1/1
chr10	20337519	chr10_20337519_T_C	SNP	T	C	intron_variant	MODIFIER	Wwc1	1/1	0/0
chr10	20337565	chr10_20337565_C_T	SNP	C	T	intron_variant	MODIFIER	Wwc1	0/0	1/1
chr10	20337566	chr10_20337566_C_T	SNP	C	T	intron_variant	MODIFIER	Wwc1	0/0	1/1
chr10	20337575	chr10_20337575_C_T	SNP	C	T	intron_variant	MODIFIER	Wwc1	0/0	1/1
chr10	20337598	chr10_20337598_T_C	SNP	T	C	intron_variant	MODIFIER	Wwc1	1/1	0/0
chr10	20337756	chr10_20337756_T_C	SNP	T	C	intron_variant	MODIFIER	Wwc1	1/1	0/0
chr10	20337775	chr10_20337775_T_TA	Indel	T	TA	intron_variant	MODIFIER	Wwc1	0/0	1/1
chr10	20337782	chr10_20337782_A_AAAT	Indel	A	AAAT	intron_variant	MODIFIER	Wwc1	1/1	0/0
chr10	20337910	chr10_20337910_A_G	SNP	A	G	intron_variant	MODIFIER	Wwc1	1/1	0/0
chr10	20338218	chr10_20338218_C_T	SNP	C	T	splice_region_variant&intron_variant	LOW	Wwc1	1/1	0/0
chr10	20338355	chr10_20338355_A_G	SNP	A	G	intron_variant	MODIFIER	Wwc1	1/1	0/0
chr10	20338494	chr10_20338494_A_G	SNP	A	G	intron_variant	MODIFIER	Wwc1	1/1	0/0
chr10	20338636	chr10_20338636_T_C	SNP	T	C	intron_variant	MODIFIER	Wwc1	1/1	0/0
chr10	20338639	chr10_20338639_T_TA	Indel	T	TA	intron_variant	MODIFIER	Wwc1	0/0	1/1
chr10	20338645	chr10_20338645_C_T	SNP	C	T	intron_variant	MODIFIER	Wwc1	1/1	0/0
chr10	20338732	chr10_20338732_C_G	SNP	C	G	intron_variant	MODIFIER	Wwc1	1/1	0/0
chr10	20338831	chr10_20338831_A_G	SNP	A	G	intron_variant	MODIFIER	Wwc1	0/0	1/1
chr10	20339129	chr10_20339129_A_G	SNP	A	G	intron_variant	MODIFIER	Wwc1	1/1	0/0
chr10	20339319	chr10_20339319_A_G	SNP	A	G	intron_variant	MODIFIER	Wwc1	1/1	0/0
chr10	20339455	chr10_20339455_G_A	SNP	G	A	intron_variant	MODIFIER	Wwc1	1/1	0/0
chr10	20339566	chr10_20339566_C_T	SNP	C	T	intron_variant	MODIFIER	Wwc1	1/1	0/0
chr10	20339917	chr10_20339917_C_T	SNP	C	T	intron_variant	MODIFIER	Wwc1	0/0	1/1
chr10	20340047	chr10_20340047_C_T	SNP	C	T	intron_variant	MODIFIER	Wwc1	0/0	1/1
chr10	20340104	chr10_20340104_C_G	SNP	C	G	intron_variant	MODIFIER	Wwc1	0/0	1/1
chr10	20340146	chr10_20340146_T_C	SNP	T	C	intron_variant	MODIFIER	Wwc1	1/1	0/0
chr10	20340150	chr10_20340150_T_TCAG	Indel	T	TCAG	intron_variant	MODIFIER	Wwc1	1/1	0/0
chr10	20340202	chr10_20340202_G_A	SNP	G	A	intron_variant	MODIFIER	Wwc1	1/1	0/0
chr10	20340229	chr10_20340229_A_G	SNP	A	G	intron_variant	MODIFIER	Wwc1	0/0	1/1
chr10	20340355	chr10_20340355_G_A	SNP	G	A	intron_variant	MODIFIER	Wwc1	1/1	0/0
chr10	20340507	chr10_20340507_G_A	SNP	G	A	intron_variant	MODIFIER	Wwc1	0/0	1/1
chr10	20340695	chr10_20340695_T_TAAA	Indel	T	TAAA	intron_variant	MODIFIER	Wwc1	0/0	1/1
chr10	20340697	chr10_20340697_A_AC	Indel	A	AC	intron_variant	MODIFIER	Wwc1	0/0	1/1
chr10	20340721	chr10_20340721_CAGACA_C	Indel	CAGACA	C	intron_variant	MODIFIER	Wwc1	1/1	0/0
chr10	20340879	chr10_20340879_G_A	SNP	G	A	intron_variant	MODIFIER	Wwc1	1/1	0/0
chr10	20341341	chr10_20341341_C_T	SNP	C	T	intron_variant	MODIFIER	Wwc1	1/1	0/0
chr10	20341956	chr10_20341956_G_A	SNP	G	A	intron_variant	MODIFIER	Wwc1	1/1	0/0
chr10	20342030	chr10_20342030_T_C	SNP	T	C	intron_variant	MODIFIER	Wwc1	1/1	0/0
chr10	20342065	chr10_20342065_C_T	SNP	C	T	intron_variant	MODIFIER	Wwc1	1/1	0/0
chr10	20342066	chr10_20342066_A_G	SNP	A	G	intron_variant	MODIFIER	Wwc1	1/1	0/0
chr10	20342179	chr10_20342179_AAG_A	Indel	AAG	A	intron_variant	MODIFIER	Wwc1	0/0	1/1
chr10	20342186	chr10_20342186_A_G	SNP	A	G	intron_variant	MODIFIER	Wwc1	1/1	0/0
chr10	20342525	chr10_20342525_C_T	SNP	C	T	intron_variant	MODIFIER	Wwc1	1/1	0/0
chr10	20342780	chr10_20342780_T_A	SNP	T	A	intron_variant	MODIFIER	Wwc1	0/0	1/1
chr10	20342975	chr10_20342975_CTGGGG_C	Indel	CTGGGG	C	intron_variant	MODIFIER	Wwc1	0/0	1/1
chr10	20343074	chr10_20343074_G_C	SNP	G	C	intron_variant	MODIFIER	Wwc1	1/1	0/0
chr10	20343100	chr10_20343100_C_A	SNP	C	A	intron_variant	MODIFIER	Wwc1	1/1	0/0
chr10	20343317	chr10_20343317_T_C	SNP	T	C	intron_variant	MODIFIER	Wwc1	1/1	0/0
chr10	20343365	chr10_20343365_T_C	SNP	T	C	intron_variant	MODIFIER	Wwc1	1/1	0/0
chr10	20343397	chr10_20343397_G_C	SNP	G	C	intron_variant	MODIFIER	Wwc1	1/1	0/0
chr10	20343496	chr10_20343496_A_G	SNP	A	G	intron_variant	MODIFIER	Wwc1	1/1	0/0
chr10	20343528	chr10_20343528_A_G	SNP	A	G	intron_variant	MODIFIER	Wwc1	1/1	0/0
chr10	20343698	chr10_20343698_A_T	SNP	A	T	intron_variant	MODIFIER	Wwc1	1/1	0/0
chr10	20343699	chr10_20343699_A_T	SNP	A	T	intron_variant	MODIFIER	Wwc1	1/1	0/0
chr10	20343700	chr10_20343700_T_G	SNP	T	G	intron_variant	MODIFIER	Wwc1	1/1	0/0
chr10	20343793	chr10_20343793_T_C	SNP	T	C	intron_variant	MODIFIER	Wwc1	1/1	0/0
chr10	20343824	chr10_20343824_G_GCTGGAT	Indel	G	GCTGGAT	intron_variant	MODIFIER	Wwc1	1/1	0/0
chr10	20343861	chr10_20343861_G_A	SNP	G	A	intron_variant	MODIFIER	Wwc1	1/1	0/0
chr10	20344039	chr10_20344039_C_T	SNP	C	T	intron_variant	MODIFIER	Wwc1	0/0	1/1
chr10	20344123	chr10_20344123_TTTA_T	Indel	TTTA	T	intron_variant	MODIFIER	Wwc1	0/0	1/1
chr10	20345263	chr10_20345263_C_T	SNP	C	T	intron_variant	MODIFIER	Wwc1	1/1	0/0
chr10	20345690	chr10_20345690_C_T	SNP	C	T	intron_variant	MODIFIER	Wwc1	0/0	1/1
chr10	20346156	chr10_20346156_T_C	SNP	T	C	intron_variant	MODIFIER	Wwc1	0/0	1/1
chr10	20346945	chr10_20346945_T_C	SNP	T	C	intron_variant	MODIFIER	Wwc1	0/0	1/1
chr10	20347336	chr10_20347336_C_T	SNP	C	T	intron_variant	MODIFIER	Wwc1	1/1	0/0
chr10	20347595	chr10_20347595_A_G	SNP	A	G	intron_variant	MODIFIER	Wwc1	0/0	1/1
chr10	20348232	chr10_20348232_T_TTTTGTTTG	Indel	T	TTTTGTTTG	intron_variant	MODIFIER	Wwc1	0/0	1/1
chr10	20348850	chr10_20348850_T_G	SNP	T	G	intron_variant	MODIFIER	Wwc1	0/0	1/1
chr10	20349181	chr10_20349181_C_G	SNP	C	G	intron_variant	MODIFIER	Wwc1	0/0	1/1
chr10	20349267	chr10_20349267_G_GT	Indel	G	GT	intron_variant	MODIFIER	Wwc1	0/0	1/1
chr10	20349509	chr10_20349509_GAAACCA_G	Indel	GAAACCA	G	intron_variant	MODIFIER	Wwc1	0/0	1/1
chr10	20350439	chr10_20350439_T_G	SNP	T	G	intron_variant	MODIFIER	Wwc1	0/0	1/1
chr10	20350949	chr10_20350949_T_C	SNP	T	C	intron_variant	MODIFIER	Wwc1	0/0	1/1
chr10	20350982	chr10_20350982_C_T	SNP	C	T	intron_variant	MODIFIER	Wwc1	0/0	1/1
chr10	20351415	chr10_20351415_C_T	SNP	C	T	intron_variant	MODIFIER	Wwc1	0/0	1/1
chr10	20351636	chr10_20351636_A_C	SNP	A	C	intron_variant	MODIFIER	Wwc1	0/0	1/1
chr10	20351727	chr10_20351727_C_T	SNP	C	T	intron_variant	MODIFIER	Wwc1	1/1	0/0
chr10	20351922	chr10_20351922_C_CA	Indel	C	CA	intron_variant	MODIFIER	Wwc1	0/0	1/1
chr10	20352811	chr10_20352811_A_T	SNP	A	T	intron_variant	MODIFIER	Wwc1	1/1	0/0
chr10	20354400	chr10_20354400_T_TTG	Indel	T	TTG	intron_variant	MODIFIER	Wwc1	1/1	0/0
chr10	20354492	chr10_20354492_G_A	SNP	G	A	intron_variant	MODIFIER	Wwc1	0/0	1/1
chr10	20355159	chr10_20355159_C_T	SNP	C	T	intron_variant	MODIFIER	Wwc1	0/0	1/1
chr10	20356395	chr10_20356395_C_T	SNP	C	T	intron_variant	MODIFIER	Wwc1	0/0	1/1
chr10	20357171	chr10_20357171_G_A	SNP	G	A	intron_variant	MODIFIER	Wwc1	1/1	0/0
chr10	20357250	chr10_20357250_G_A	SNP	G	A	intron_variant	MODIFIER	Wwc1	0/0	1/1
chr10	20357567	chr10_20357567_C_A	SNP	C	A	intron_variant	MODIFIER	Wwc1	1/1	0/0
chr10	20357981	chr10_20357981_G_A	SNP	G	A	intron_variant	MODIFIER	Wwc1	1/1	0/0
chr10	20358272	chr10_20358272_T_G	SNP	T	G	splice_region_variant&intron_variant	LOW	Wwc1	1/1	0/0
chr10	20358731	chr10_20358731_A_T	SNP	A	T	intron_variant	MODIFIER	Wwc1	1/1	0/0
chr10	20358919	chr10_20358919_G_A	SNP	G	A	intron_variant	MODIFIER	Wwc1	1/1	0/0
chr10	20359137	chr10_20359137_T_C	SNP	T	C	intron_variant	MODIFIER	Wwc1	0/0	1/1
chr10	20359459	chr10_20359459_GAAAA_G	Indel	GAAAA	G	intron_variant	MODIFIER	Wwc1	0/0	1/1
chr10	20359692	chr10_20359692_C_T	SNP	C	T	intron_variant	MODIFIER	Wwc1	1/1	0/0
chr10	20360649	chr10_20360649_G_T	SNP	G	T	intron_variant	MODIFIER	Wwc1	1/1	0/0
chr10	20360742	chr10_20360742_T_TCTTAAAATTTCACCACCTGCCAGGCAGGGGTGGCACATAC	Indel	T	TCTTAAAATTTCACCACCTGCCAGGCAGGGGTGGCACATAC	intron_variant	MODIFIER	Wwc1	1/1	0/0
chr10	20360742	pbsv.INS.16425	SV	T	TCTTAAAATTTCACCACCTGCCAGGCAGGGGTGGCACATAC	intron_variant	MODIFIER	Wwc1	1/1	0/0
chr10	20361643	chr10_20361643_C_T	SNP	C	T	intron_variant	MODIFIER	Wwc1	1/1	0/0
chr10	20362053	chr10_20362053_C_T	SNP	C	T	intron_variant	MODIFIER	Wwc1	1/1	0/0
chr10	20363049	chr10_20363049_T_C	SNP	T	C	intron_variant	MODIFIER	Wwc1	0/0	1/1
chr10	20363129	chr10_20363129_T_G	SNP	T	G	intron_variant	MODIFIER	Wwc1	1/1	0/0
chr10	20363178	pbsv.INS.16427	SV	C	CTGTCTCTGTCTCTGTCTCCGTCTC	intron_variant	MODIFIER	Wwc1	1/1	0/0
chr10	20363215	chr10_20363215_T_A	SNP	T	A	intron_variant	MODIFIER	Wwc1	0/0	1/1
chr10	20363217	chr10_20363217_A_T	SNP	A	T	intron_variant	MODIFIER	Wwc1	1/1	0/0
chr10	20363219	chr10_20363219_A_T	SNP	A	T	intron_variant	MODIFIER	Wwc1	1/1	0/0
chr10	20363272	chr10_20363272_G_T	SNP	G	T	intron_variant	MODIFIER	Wwc1	1/1	0/0
chr10	20363736	chr10_20363736_A_G	SNP	A	G	intron_variant	MODIFIER	Wwc1	1/1	0/0
chr10	20363769	chr10_20363769_A_G	SNP	A	G	intron_variant	MODIFIER	Wwc1	1/1	0/0
chr10	20364035	chr10_20364035_G_A	SNP	G	A	intron_variant	MODIFIER	Wwc1	1/1	0/0
chr10	20364063	chr10_20364063_T_A	SNP	T	A	intron_variant	MODIFIER	Wwc1	1/1	0/0
chr10	20364103	chr10_20364103_T_C	SNP	T	C	intron_variant	MODIFIER	Wwc1	1/1	0/0
chr10	20364125	chr10_20364125_A_T	SNP	A	T	intron_variant	MODIFIER	Wwc1	1/1	0/0
chr10	20364185	chr10_20364185_C_T	SNP	C	T	intron_variant	MODIFIER	Wwc1	1/1	0/0
chr10	20364549	chr10_20364549_T_A	SNP	T	A	intron_variant	MODIFIER	Wwc1	1/1	0/0
chr10	20364558	chr10_20364558_A_G	SNP	A	G	intron_variant	MODIFIER	Wwc1	1/1	0/0
chr10	20364601	chr10_20364601_G_T	SNP	G	T	intron_variant	MODIFIER	Wwc1	1/1	0/0
chr10	20364657	chr10_20364657_A_G	SNP	A	G	intron_variant	MODIFIER	Wwc1	1/1	0/0
chr10	20364741	chr10_20364741_C_T	SNP	C	T	intron_variant	MODIFIER	Wwc1	1/1	0/0
chr10	20364746	chr10_20364746_A_G	SNP	A	G	intron_variant	MODIFIER	Wwc1	1/1	0/0
chr10	20364888	chr10_20364888_T_C	SNP	T	C	intron_variant	MODIFIER	Wwc1	1/1	0/0
chr10	20364960	chr10_20364960_G_GTACA	Indel	G	GTACA	intron_variant	MODIFIER	Wwc1	1/1	0/0
chr10	20364976	chr10_20364976_G_A	SNP	G	A	intron_variant	MODIFIER	Wwc1	1/1	0/0
chr10	20365107	chr10_20365107_T_C	SNP	T	C	intron_variant	MODIFIER	Wwc1	1/1	0/0
chr10	20365151	chr10_20365151_C_T	SNP	C	T	intron_variant	MODIFIER	Wwc1	1/1	0/0
chr10	20365201	chr10_20365201_T_A	SNP	T	A	intron_variant	MODIFIER	Wwc1	1/1	0/0
chr10	20365352	chr10_20365352_C_T	SNP	C	T	intron_variant	MODIFIER	Wwc1	1/1	0/0
chr10	20365411	chr10_20365411_A_T	SNP	A	T	intron_variant	MODIFIER	Wwc1	1/1	0/0
chr10	20365447	chr10_20365447_A_G	SNP	A	G	intron_variant	MODIFIER	Wwc1	1/1	0/0
chr10	20365561	chr10_20365561_C_T	SNP	C	T	intron_variant	MODIFIER	Wwc1	1/1	0/0
chr10	20365570	chr10_20365570_C_T	SNP	C	T	intron_variant	MODIFIER	Wwc1	1/1	0/0
chr10	20365612	chr10_20365612_G_GGGCAAGTCAGCT	Indel	G	GGGCAAGTCAGCT	intron_variant	MODIFIER	Wwc1	1/1	0/0
chr10	20365647	chr10_20365647_T_C	SNP	T	C	intron_variant	MODIFIER	Wwc1	1/1	0/0
chr10	20365671	chr10_20365671_T_C	SNP	T	C	intron_variant	MODIFIER	Wwc1	1/1	0/0
chr10	20365736	chr10_20365736_A_AC	Indel	A	AC	intron_variant	MODIFIER	Wwc1	1/1	0/0
chr10	20365737	chr10_20365737_T_C	SNP	T	C	intron_variant	MODIFIER	Wwc1	1/1	0/0
chr10	20365745	chr10_20365745_C_T	SNP	C	T	intron_variant	MODIFIER	Wwc1	1/1	0/0
chr10	20365775	chr10_20365775_G_A	SNP	G	A	intron_variant	MODIFIER	Wwc1	1/1	0/0
chr10	20365950	chr10_20365950_G_A	SNP	G	A	intron_variant	MODIFIER	Wwc1	1/1	0/0
chr10	20366089	chr10_20366089_G_A	SNP	G	A	intron_variant	MODIFIER	Wwc1	0/0	1/1
chr10	20366101	chr10_20366101_C_G	SNP	C	G	intron_variant	MODIFIER	Wwc1	1/1	0/0
chr10	20366238	chr10_20366238_T_C	SNP	T	C	intron_variant	MODIFIER	Wwc1	0/0	1/1
chr10	20366471	chr10_20366471_C_CT	Indel	C	CT	intron_variant	MODIFIER	Wwc1	0/0	1/1
chr10	20366674	chr10_20366674_T_C	SNP	T	C	intron_variant	MODIFIER	Wwc1	0/0	1/1
chr10	20366692	chr10_20366692_C_T	SNP	C	T	intron_variant	MODIFIER	Wwc1	0/0	1/1
chr10	20366726	chr10_20366726_T_C	SNP	T	C	intron_variant	MODIFIER	Wwc1	0/0	1/1
chr10	20366747	pbsv.DEL.16428	SV	TAAAGATACGTGCCAACACCCGCGGATCCTGGCACGCAGCAGCTCTCTGCTCCCAAACCCCTTGGGAGAGAGACCTCACCGCCTGATCAGGTGGGCACTCCTGAGGCTGCAGAGCGGAGGAGACCACCAACACTGCCCACCCCTGCCCACATCCCTGGCCCAAGAGGCAACTGTATAAGGCCTCTGGGTTCCCGTAGGGGAGGGCCCAGGGGTGGCAGGACCCCTGCGCCTGAGACACCGCCGGAACCTGAAGGAAACAGACCGGATAAGCAGTTCTCTGCACCCAAATCCCGTGGGAGGGAGAGCTAAACCTTCAGAGAGGCGGACACGCCTGGGAAACCAGAAGAGACTGCACTCTGTGCACATCCAGACGCCAGAGGAAAACACCAAACGTCATCT…	T	intron_variant	MODIFIER	Wwc1	0/0	1/1
chr10	20370408	chr10_20370408_CA_C	Indel	CA	C	intron_variant	MODIFIER	Wwc1	0/0	1/1
chr10	20370448	chr10_20370448_C_A	SNP	C	A	intron_variant	MODIFIER	Wwc1	1/1	0/0
chr10	20370466	chr10_20370466_T_C	SNP	T	C	intron_variant	MODIFIER	Wwc1	0/0	1/1
chr10	20370469	chr10_20370469_G_T	SNP	G	T	intron_variant	MODIFIER	Wwc1	0/0	1/1
chr10	20370655	chr10_20370655_C_T	SNP	C	T	intron_variant	MODIFIER	Wwc1	0/0	1/1
chr10	20370667	chr10_20370667_C_CGGTG	Indel	C	CGGTG	intron_variant	MODIFIER	Wwc1	0/0	1/1
chr10	20370678	chr10_20370678_G_GC	Indel	G	GC	intron_variant	MODIFIER	Wwc1	0/0	1/1
chr10	20370679	chr10_20370679_T_C	SNP	T	C	intron_variant	MODIFIER	Wwc1	0/0	1/1
chr10	20370696	chr10_20370696_T_C	SNP	T	C	intron_variant	MODIFIER	Wwc1	0/0	1/1
chr10	20370802	chr10_20370802_A_T	SNP	A	T	intron_variant	MODIFIER	Wwc1	0/0	1/1
chr10	20370869	chr10_20370869_G_T	SNP	G	T	intron_variant	MODIFIER	Wwc1	0/0	1/1
chr10	20370989	chr10_20370989_C_T	SNP	C	T	intron_variant	MODIFIER	Wwc1	0/0	1/1
chr10	20370992	chr10_20370992_TTG_T	Indel	TTG	T	intron_variant	MODIFIER	Wwc1	0/0	1/1
chr10	20371009	chr10_20371009_AT_A	Indel	AT	A	intron_variant	MODIFIER	Wwc1	0/0	1/1
chr10	20371132	chr10_20371132_A_AAAT	Indel	A	AAAT	intron_variant	MODIFIER	Wwc1	0/0	1/1
chr10	20371178	chr10_20371178_C_T	SNP	C	T	intron_variant	MODIFIER	Wwc1	0/0	1/1
chr10	20371179	chr10_20371179_C_T	SNP	C	T	intron_variant	MODIFIER	Wwc1	0/0	1/1
chr10	20371268	chr10_20371268_G_A	SNP	G	A	intron_variant	MODIFIER	Wwc1	0/0	1/1
chr10	20371386	chr10_20371386_C_T	SNP	C	T	intron_variant	MODIFIER	Wwc1	0/0	1/1
chr10	20371467	chr10_20371467_G_A	SNP	G	A	intron_variant	MODIFIER	Wwc1	0/0	1/1
chr10	20371483	chr10_20371483_T_A	SNP	T	A	intron_variant	MODIFIER	Wwc1	0/0	1/1
chr10	20371596	chr10_20371596_C_T	SNP	C	T	intron_variant	MODIFIER	Wwc1	0/0	1/1
chr10	20371732	chr10_20371732_G_A	SNP	G	A	intron_variant	MODIFIER	Wwc1	0/0	1/1
chr10	20371735	chr10_20371735_G_A	SNP	G	A	intron_variant	MODIFIER	Wwc1	0/0	1/1
chr10	20371848	chr10_20371848_G_A	SNP	G	A	intron_variant	MODIFIER	Wwc1	0/0	1/1
chr10	20371895	chr10_20371895_A_AG	Indel	A	AG	intron_variant	MODIFIER	Wwc1	0/0	1/1
chr10	20371999	chr10_20371999_GT_G	Indel	GT	G	intron_variant	MODIFIER	Wwc1	0/0	1/1
chr10	20372010	chr10_20372010_T_A	SNP	T	A	intron_variant	MODIFIER	Wwc1	0/0	1/1
chr10	20372128	chr10_20372128_G_C	SNP	G	C	intron_variant	MODIFIER	Wwc1	0/0	1/1
chr10	20372135	chr10_20372135_A_C	SNP	A	C	intron_variant	MODIFIER	Wwc1	0/0	1/1
chr10	20372152	chr10_20372152_A_G	SNP	A	G	intron_variant	MODIFIER	Wwc1	0/0	1/1
chr10	20372185	chr10_20372185_A_C	SNP	A	C	intron_variant	MODIFIER	Wwc1	0/0	1/1
chr10	20372299	chr10_20372299_A_C	SNP	A	C	intron_variant	MODIFIER	Wwc1	0/0	1/1
chr10	20372494	chr10_20372494_A_C	SNP	A	C	intron_variant	MODIFIER	Wwc1	0/0	1/1
chr10	20372584	chr10_20372584_G_A	SNP	G	A	intron_variant	MODIFIER	Wwc1	1/1	0/0
chr10	20373524	chr10_20373524_A_G	SNP	A	G	intron_variant	MODIFIER	Wwc1	1/1	0/0
chr10	20373801	chr10_20373801_A_G	SNP	A	G	intron_variant	MODIFIER	Wwc1	1/1	0/0
chr10	20373874	chr10_20373874_G_A	SNP	G	A	intron_variant	MODIFIER	Wwc1	1/1	0/0
chr10	20374024	chr10_20374024_C_T	SNP	C	T	intron_variant	MODIFIER	Wwc1	1/1	0/0
chr10	20376588	chr10_20376588_G_A	SNP	G	A	intron_variant	MODIFIER	Wwc1	0/0	1/1
chr10	20377141	pbsv.DEL.16430	SV	GAAAGAAAGAGAGACAGAGAGAGAGAA	G	intron_variant	MODIFIER	Wwc1	1/1	0/0
chr10	20377705	chr10_20377705_A_G	SNP	A	G	intron_variant	MODIFIER	Wwc1	1/1	0/0
chr10	20381167	chr10_20381167_A_T	SNP	A	T	intron_variant	MODIFIER	Wwc1	0/0	1/1
chr10	20381168	chr10_20381168_T_G	SNP	T	G	intron_variant	MODIFIER	Wwc1	0/0	1/1
chr10	20381415	chr10_20381415_A_G	SNP	A	G	intron_variant	MODIFIER	Wwc1	0/0	1/1
chr10	20381422	chr10_20381422_A_C	SNP	A	C	intron_variant	MODIFIER	Wwc1	0/0	1/1
chr10	20381459	chr10_20381459_C_T	SNP	C	T	intron_variant	MODIFIER	Wwc1	1/1	0/0
chr10	20381465	chr10_20381465_A_G	SNP	A	G	intron_variant	MODIFIER	Wwc1	1/1	0/0
chr10	20381518	chr10_20381518_A_T	SNP	A	T	intron_variant	MODIFIER	Wwc1	1/1	0/0
chr10	20381529	chr10_20381529_C_T	SNP	C	T	intron_variant	MODIFIER	Wwc1	1/1	0/0
chr10	20381714	chr10_20381714_C_T	SNP	C	T	intron_variant	MODIFIER	Wwc1	0/0	1/1
chr10	20381737	chr10_20381737_C_T	SNP	C	T	intron_variant	MODIFIER	Wwc1	1/1	0/0
chr10	20381761	chr10_20381761_G_A	SNP	G	A	intron_variant	MODIFIER	Wwc1	1/1	0/0
chr10	20381869	chr10_20381869_C_A	SNP	C	A	intron_variant	MODIFIER	Wwc1	0/0	1/1
chr10	20381895	chr10_20381895_CT_C	Indel	CT	C	intron_variant	MODIFIER	Wwc1	0/0	1/1
chr10	20381938	chr10_20381938_G_T	SNP	G	T	intron_variant	MODIFIER	Wwc1	1/1	0/0
chr10	20382050	chr10_20382050_G_A	SNP	G	A	intron_variant	MODIFIER	Wwc1	1/1	0/0
chr10	20382147	chr10_20382147_A_G	SNP	A	G	intron_variant	MODIFIER	Wwc1	0/0	1/1
chr10	20383503	chr10_20383503_C_T	SNP	C	T	intron_variant	MODIFIER	Wwc1	0/0	1/1
chr10	20383644	chr10_20383644_G_T	SNP	G	T	intron_variant	MODIFIER	Wwc1	1/1	0/0
chr10	20384373	chr10_20384373_C_G	SNP	C	G	intron_variant	MODIFIER	Wwc1	1/1	0/0
chr10	20384617	chr10_20384617_T_C	SNP	T	C	intron_variant	MODIFIER	Wwc1	1/1	0/0
chr10	20384775	chr10_20384775_C_T	SNP	C	T	intron_variant	MODIFIER	Wwc1	0/0	1/1
chr10	20384805	chr10_20384805_G_T	SNP	G	T	intron_variant	MODIFIER	Wwc1	1/1	0/0
chr10	20384870	chr10_20384870_G_A	SNP	G	A	intron_variant	MODIFIER	Wwc1	0/0	1/1
chr10	20384973	chr10_20384973_A_G	SNP	A	G	intron_variant	MODIFIER	Wwc1	1/1	0/0
chr10	20384984	chr10_20384984_C_T	SNP	C	T	intron_variant	MODIFIER	Wwc1	1/1	0/0
chr10	20384987	chr10_20384987_A_G	SNP	A	G	intron_variant	MODIFIER	Wwc1	1/1	0/0
chr10	20386048	chr10_20386048_T_C	SNP	T	C	intron_variant	MODIFIER	Wwc1	0/0	1/1
chr10	20386324	chr10_20386324_CA_C	Indel	CA	C	intron_variant	MODIFIER	Wwc1	1/1	0/0
chr10	20386397	chr10_20386397_A_T	SNP	A	T	intron_variant	MODIFIER	Wwc1	0/0	1/1
chr10	20386519	chr10_20386519_C_T	SNP	C	T	intron_variant	MODIFIER	Wwc1	0/0	1/1
chr10	20386746	chr10_20386746_C_T	SNP	C	T	intron_variant	MODIFIER	Wwc1	1/1	0/0
chr10	20387062	chr10_20387062_T_A	SNP	T	A	intron_variant	MODIFIER	Wwc1	0/0	1/1
chr10	20387090	chr10_20387090_G_C	SNP	G	C	intron_variant	MODIFIER	Wwc1	1/1	0/0
chr10	20387092	chr10_20387092_G_C	SNP	G	C	intron_variant	MODIFIER	Wwc1	1/1	0/0
chr10	20387133	pbsv.INS.16434	SV	A	ATACTCTCTCTCTCTCTCTCT	intron_variant	MODIFIER	Wwc1	0/0	1/1
chr10	20387247	chr10_20387247_C_A	SNP	C	A	intron_variant	MODIFIER	Wwc1	0/0	1/1
chr10	20387380	chr10_20387380_A_G	SNP	A	G	intron_variant	MODIFIER	Wwc1	0/0	1/1
chr10	20387740	chr10_20387740_TG_T	Indel	TG	T	intron_variant	MODIFIER	Wwc1	1/1	0/0
chr10	20387862	chr10_20387862_G_A	SNP	G	A	intron_variant	MODIFIER	Wwc1	0/0	1/1
chr10	20388214	chr10_20388214_A_G	SNP	A	G	intron_variant	MODIFIER	Wwc1	0/0	1/1
chr10	20388318	chr10_20388318_A_G	SNP	A	G	intron_variant	MODIFIER	Wwc1	1/1	0/0
chr10	20388348	chr10_20388348_GA_G	Indel	GA	G	intron_variant	MODIFIER	Wwc1	0/0	1/1
chr10	20388781	chr10_20388781_C_T	SNP	C	T	intron_variant	MODIFIER	Wwc1	1/1	0/0
chr10	20389213	chr10_20389213_C_T	SNP	C	T	intron_variant	MODIFIER	Wwc1	0/0	1/1
chr10	20389319	chr10_20389319_C_T	SNP	C	T	intron_variant	MODIFIER	Wwc1	0/0	1/1
chr10	20389947	chr10_20389947_C_T	SNP	C	T	intron_variant	MODIFIER	Wwc1	1/1	0/0
chr10	20390178	chr10_20390178_T_C	SNP	T	C	intron_variant	MODIFIER	Wwc1	1/1	0/0
chr10	20390666	chr10_20390666_CTG_C	Indel	CTG	C	intron_variant	MODIFIER	Wwc1	1/1	0/0
chr10	20391214	chr10_20391214_G_A	SNP	G	A	intron_variant	MODIFIER	Wwc1	1/1	0/0
chr10	20391290	chr10_20391290_C_A	SNP	C	A	intron_variant	MODIFIER	Wwc1	0/0	1/1
chr10	20391371	chr10_20391371_A_G	SNP	A	G	intron_variant	MODIFIER	Wwc1	0/0	1/1
chr10	20391482	chr10_20391482_A_G	SNP	A	G	intron_variant	MODIFIER	Wwc1	0/0	1/1
chr10	20391487	chr10_20391487_G_A	SNP	G	A	intron_variant	MODIFIER	Wwc1	0/0	1/1
chr10	20391979	chr10_20391979_C_T	SNP	C	T	intron_variant	MODIFIER	Wwc1	1/1	0/0
chr10	20394005	chr10_20394005_A_G	SNP	A	G	intron_variant	MODIFIER	Wwc1	0/0	1/1
chr10	20395245	chr10_20395245_T_C	SNP	T	C	intron_variant	MODIFIER	Wwc1	0/0	1/1
chr10	20395461	chr10_20395461_A_C	SNP	A	C	intron_variant	MODIFIER	Wwc1	1/1	0/0
chr10	20399091	chr10_20399091_A_G	SNP	A	G	intron_variant	MODIFIER	Wwc1	1/1	0/0
chr10	20400547	chr10_20400547_G_A	SNP	G	A	intron_variant	MODIFIER	Wwc1	1/1	0/0
chr10	20400683	chr10_20400683_C_T	SNP	C	T	intron_variant	MODIFIER	Wwc1	1/1	0/0
chr10	20401877	chr10_20401877_G_T	SNP	G	T	intron_variant	MODIFIER	Wwc1	0/0	1/1
chr10	20402988	chr10_20402988_C_G	SNP	C	G	intron_variant	MODIFIER	Wwc1	0/0	1/1
chr10	20402990	chr10_20402990_C_G	SNP	C	G	intron_variant	MODIFIER	Wwc1	0/0	1/1
chr10	20403022	pbsv.DEL.16436	SV	GAGAGAGAGAGAGAGGGAGGG	G	intron_variant	MODIFIER	Wwc1	1/1	0/0
chr10	20410681	pbsv.DEL.16438	SV	CTAGATGGGGCTCATGTCCCACATTCCCTTGATTCACCCACGGTGTGCAATAGGTAACCTGGATCTGCCTGAGTTCAAAACACAGCTGCTTGGGGTCCGCTGTCTACCCAATAGCTGGACCTTCCACTATCCCTCTTCTGTTCCATTCCAACAGCTTCTAGAGTGTCCGCCTACCCGGGGCTGGTTGTCCGTTCTCTGTCTGTCTGTCTGTCTGTCTCTCTCTCTCTCTCTGCCTCTCTCTCTCTCTCTCTCTCTCTCTCTCTCTCTCTGTCTCTCTCCCTCTCTCTCTCTCTCTCTCTCTCTCT	C	intron_variant	MODIFIER	Wwc1	0/0	1/1
chr10	20413813	chr10_20413813_G_A	SNP	G	A	intron_variant	MODIFIER	Wwc1	1/1	0/0
chr10	20418165	chr10_20418165_CCTGT_C	Indel	CCTGT	C	intron_variant	MODIFIER	Wwc1	0/0	1/1
chr10	20419240	chr10_20419240_A_AT	Indel	A	AT	intron_variant	MODIFIER	Wwc1	1/1	0/0
chr10	20420483	chr10_20420483_C_T	SNP	C	T	intron_variant	MODIFIER	Wwc1	0/0	1/1
chr10	20421012	chr10_20421012_G_A	SNP	G	A	intron_variant	MODIFIER	Wwc1	1/1	0/0
chr10	20423894	pbsv.INS.16440	SV	C	CATAGATAGATAGATAGATAG	intron_variant	MODIFIER	Wwc1	0/0	1/1
chr10	20423919	pbsv.DEL.16441	SV	ATAGATAGATAGATAGATAGATAGA	A	intron_variant	MODIFIER	Wwc1	1/1	0/0
chr10	20423944	chr10_20423944_T_C	SNP	T	C	intron_variant	MODIFIER	Wwc1	1/1	0/0
chr10	20426604	chr10_20426604_C_T	SNP	C	T	intron_variant	MODIFIER	Wwc1	0/0	1/1
chr10	20426706	chr10_20426706_T_A	SNP	T	A	intron_variant	MODIFIER	Wwc1	0/0	1/1
chr10	20426793	chr10_20426793_C_T	SNP	C	T	intron_variant	MODIFIER	Wwc1	0/0	1/1
chr10	20426833	chr10_20426833_G_T	SNP	G	T	intron_variant	MODIFIER	Wwc1	0/0	1/1
chr10	20426852	chr10_20426852_G_C	SNP	G	C	intron_variant	MODIFIER	Wwc1	0/0	1/1
chr10	20426912	chr10_20426912_A_C	SNP	A	C	intron_variant	MODIFIER	Wwc1	0/0	1/1
chr10	20426920	pbsv.INS.16442	SV	T	TCCTTTCTTTTTTTTTTTTTTTGGTTCTTTTTTTTTCCGGAGCTGGGGACCGAACCCAGGGCCTTGCGCTTCCTAGGTAAGCACTCTACCACTGAGCTAAATCCCCAGCCCCCTTAGTCT	intron_variant	MODIFIER	Wwc1	0/0	1/1
chr10	20426921	chr10_20426921_G_C	SNP	G	C	intron_variant	MODIFIER	Wwc1	0/0	1/1
chr10	20426964	chr10_20426964_T_C	SNP	T	C	intron_variant	MODIFIER	Wwc1	0/0	1/1
chr10	20426998	chr10_20426998_T_A	SNP	T	A	intron_variant	MODIFIER	Wwc1	0/0	1/1
chr10	20427015	chr10_20427015_A_G	SNP	A	G	intron_variant	MODIFIER	Wwc1	0/0	1/1
chr10	20427037	chr10_20427037_T_C	SNP	T	C	intron_variant	MODIFIER	Wwc1	0/0	1/1
chr10	20427212	chr10_20427212_A_G	SNP	A	G	intron_variant	MODIFIER	Wwc1	0/0	1/1
chr10	20427219	chr10_20427219_A_G	SNP	A	G	intron_variant	MODIFIER	Wwc1	0/0	1/1
chr10	20427276	chr10_20427276_G_A	SNP	G	A	intron_variant	MODIFIER	Wwc1	0/0	1/1
chr10	20428318	chr10_20428318_C_T	SNP	C	T	intron_variant	MODIFIER	Wwc1	1/1	0/0
chr10	20428593	chr10_20428593_T_C	SNP	T	C	intron_variant	MODIFIER	Wwc1	1/1	0/0
chr10	20428599	pbsv.INS.16443	SV	T	TCTGCCTCTCTGCCTCTGCCTCTCTGCCTCTGCCTCTGCCTCTGCCTCTGCCTCTGCCTCTGCCCCTGCCCCTGCCCCTGCCCCTGCCCCTGCCTCTCTGCCTCTGCCTCTGCCTCTGCCTCTCTGCCTCTGCCTCTGCCTCTCTGCCTCTGCCCCTGCCCCTGCCCCTGCCCCTGCCCCTGCCCCTGCCCCTGCCTCTGCCTCTGCCTCTGCCTCTGCCTCTCTGCCTCTGCCTCTGCCTCTCTGCCTCTGCCTCTCTGCCTCTGCCTCTGCCTCTGCCCCTGCCCCTGCCCCTGCCCCTGCCCCTGCCCCTGCCCCTGCCC	intron_variant	MODIFIER	Wwc1	0/0	1/1
chr10	20431850	chr10_20431850_C_A	SNP	C	A	intron_variant	MODIFIER	Wwc1	0/0	1/1
chr10	20432582	chr10_20432582_C_T	SNP	C	T	intron_variant	MODIFIER	Wwc1	0/0	1/1
chr10	20432821	chr10_20432821_C_A	SNP	C	A	intron_variant	MODIFIER	Wwc1	1/1	0/0
chr10	20434202	chr10_20434202_G_A	SNP	G	A	intron_variant	MODIFIER	Wwc1	0/0	1/1
chr10	20434237	chr10_20434237_G_T	SNP	G	T	intron_variant	MODIFIER	Wwc1	0/0	1/1
chr10	20434814	chr10_20434814_G_A	SNP	G	A	intron_variant	MODIFIER	Wwc1	0/0	1/1
chr10	20434967	chr10_20434967_G_A	SNP	G	A	intron_variant	MODIFIER	Wwc1	0/0	1/1
chr10	20435268	chr10_20435268_CCCATCCATCCATCCATCCATCCATCCATCCAT_C	Indel	CCCATCCATCCATCCATCCATCCATCCATCCAT	C	intron_variant	MODIFIER	Wwc1	1/1	0/0
chr10	20435925	chr10_20435925_TC_T	Indel	TC	T	intron_variant	MODIFIER	Wwc1	1/1	0/0
chr10	20438251	chr10_20438251_A_G	SNP	A	G	intron_variant	MODIFIER	Wwc1	0/0	1/1
chr10	20438879	chr10_20438879_C_T	SNP	C	T	intron_variant	MODIFIER	Wwc1	0/0	1/1
chr10	20439351	chr10_20439351_CAA_C	Indel	CAA	C	intron_variant	MODIFIER	Wwc1	0/0	1/1
chr10	20439382	chr10_20439382_C_T	SNP	C	T	intron_variant	MODIFIER	Wwc1	0/0	1/1
chr10	20440655	chr10_20440655_C_T	SNP	C	T	intron_variant	MODIFIER	Wwc1	0/0	1/1
chr10	20441533	chr10_20441533_A_T	SNP	A	T	intron_variant	MODIFIER	Wwc1	0/0	1/1
chr10	20442386	chr10_20442386_T_TCTC	Indel	T	TCTC	intron_variant	MODIFIER	Wwc1	0/0	1/1
chr10	20442405	chr10_20442405_T_C	SNP	T	C	intron_variant	MODIFIER	Wwc1	0/0	1/1
chr10	20442749	chr10_20442749_G_C	SNP	G	C	intron_variant	MODIFIER	Wwc1	0/0	1/1
chr10	20443256	chr10_20443256_T_G	SNP	T	G	intron_variant	MODIFIER	Wwc1	0/0	1/1
chr10	20443712	chr10_20443712_A_G	SNP	A	G	intron_variant	MODIFIER	Wwc1	0/0	1/1
chr10	20444112	chr10_20444112_T_C	SNP	T	C	intron_variant	MODIFIER	Wwc1	0/0	1/1
chr10	20444143	chr10_20444143_G_A	SNP	G	A	intron_variant	MODIFIER	Wwc1	0/0	1/1
chr10	20445111	chr10_20445111_A_AAG	Indel	A	AAG	intron_variant	MODIFIER	Wwc1	0/0	1/1
chr10	20446338	chr10_20446338_TG_T	Indel	TG	T	intron_variant	MODIFIER	Wwc1	0/0	1/1
chr10	20449070	chr10_20449070_A_ACACCCCAC	Indel	A	ACACCCCAC	intron_variant	MODIFIER	Wwc1	0/0	1/1
chr10	20449107	chr10_20449107_C_A	SNP	C	A	intron_variant	MODIFIER	Wwc1	1/1	0/0
chr10	20451449	chr10_20451449_T_G	SNP	T	G	intron_variant	MODIFIER	Wwc1	0/0	1/1
chr10	20451679	chr10_20451679_C_T	SNP	C	T	intron_variant	MODIFIER	Wwc1	0/0	1/1
chr10	20451727	chr10_20451727_G_A	SNP	G	A	intron_variant	MODIFIER	Wwc1	0/0	1/1
chr10	20451734	chr10_20451734_TG_T	Indel	TG	T	intron_variant	MODIFIER	Wwc1	0/0	1/1
chr10	20451737	chr10_20451737_G_GT	Indel	G	GT	intron_variant	MODIFIER	Wwc1	1/1	0/0
chr10	20451872	chr10_20451872_G_C	SNP	G	C	intron_variant	MODIFIER	Wwc1	0/0	1/1
chr10	20452467	chr10_20452467_G_C	SNP	G	C	intron_variant	MODIFIER	Wwc1	0/0	1/1
chr10	20455067	chr10_20455067_G_GGAAA	Indel	G	GGAAA	upstream_gene_variant	MODIFIER	Wwc1	0/0	1/1
chr10	20455150	chr10_20455150_G_A	SNP	G	A	upstream_gene_variant	MODIFIER	Wwc1	0/0	1/1
chr10	20459438	chr10_20459438_G_A	SNP	G	A	intergenic_region	MODIFIER	Wwc1-Tenm2	1/1	0/0
chr10	20459670	chr10_20459670_A_G	SNP	A	G	intergenic_region	MODIFIER	Wwc1-Tenm2	0/0	1/1
chr10	20459752	chr10_20459752_T_TCTTCCTTC	Indel	T	TCTTCCTTC	intergenic_region	MODIFIER	Wwc1-Tenm2	1/1	0/0
chr10	20459771	chr10_20459771_T_TCATC	Indel	T	TCATC	intergenic_region	MODIFIER	Wwc1-Tenm2	0/0	1/1
chr10	20460516	chr10_20460516_CA_C	Indel	CA	C	intergenic_region	MODIFIER	Wwc1-Tenm2	0/0	1/1
chr10	20460519	chr10_20460519_A_G	SNP	A	G	intergenic_region	MODIFIER	Wwc1-Tenm2	0/0	1/1
chr10	20461805	chr10_20461805_A_C	SNP	A	C	intergenic_region	MODIFIER	Wwc1-Tenm2	0/0	1/1
chr10	20462184	chr10_20462184_T_C	SNP	T	C	intergenic_region	MODIFIER	Wwc1-Tenm2	0/0	1/1
chr10	20462549	chr10_20462549_T_C	SNP	T	C	intergenic_region	MODIFIER	Wwc1-Tenm2	0/0	1/1
chr10	20462645	chr10_20462645_T_C	SNP	T	C	intergenic_region	MODIFIER	Wwc1-Tenm2	0/0	1/1
chr10	20463173	chr10_20463173_G_A	SNP	G	A	intergenic_region	MODIFIER	Wwc1-Tenm2	1/1	0/0
chr10	20463236	chr10_20463236_A_G	SNP	A	G	intergenic_region	MODIFIER	Wwc1-Tenm2	1/1	0/0
chr10	20465494	chr10_20465494_A_AT	Indel	A	AT	intergenic_region	MODIFIER	Wwc1-Tenm2	0/0	1/1
chr10	20465716	chr10_20465716_A_G	SNP	A	G	intergenic_region	MODIFIER	Wwc1-Tenm2	0/0	1/1
chr10	20465873	chr10_20465873_AGGT_A	Indel	AGGT	A	intergenic_region	MODIFIER	Wwc1-Tenm2	0/0	1/1
chr10	20465936	pbsv.DEL.16446	SV	TGGTGGTGGTGGTGGTGGTGGTGGTGGTGATGGAGGAGGAGGTGGTGGAGGAGGTGGTGGTGGTAGAGGTGGTGGTGGAGGTGGTGGTGGTGGTGTTGGTGGCGGTGGTGGTGGAGGTGGTGGTGATGGTGGTGGTGGTGGTGGTGGTGGAGGTGGTGGAGGAGGTGGTGGAGGTGGTGGTGGTGGAGGTGGTGGTGGTGATGGTGATGGAGGAGGA	T	intergenic_region	MODIFIER	Wwc1-Tenm2	0/0	1/1
chr10	20465954	chr10_20465954_T_A	SNP	T	A	intergenic_region	MODIFIER	Wwc1-Tenm2	0/0	1/1
chr10	20466339	chr10_20466339_T_C	SNP	T	C	intergenic_region	MODIFIER	Wwc1-Tenm2	0/0	1/1
chr10	20466421	chr10_20466421_G_A	SNP	G	A	intergenic_region	MODIFIER	Wwc1-Tenm2	0/0	1/1
chr10	20466529	chr10_20466529_CAGTG_C	Indel	CAGTG	C	intergenic_region	MODIFIER	Wwc1-Tenm2	0/0	1/1
chr10	20466588	chr10_20466588_T_C	SNP	T	C	intergenic_region	MODIFIER	Wwc1-Tenm2	0/0	1/1
chr10	20466778	chr10_20466778_C_T	SNP	C	T	intergenic_region	MODIFIER	Wwc1-Tenm2	0/0	1/1
chr10	20466869	chr10_20466869_C_T	SNP	C	T	intergenic_region	MODIFIER	Wwc1-Tenm2	0/0	1/1
chr10	20466930	chr10_20466930_G_A	SNP	G	A	intergenic_region	MODIFIER	Wwc1-Tenm2	0/0	1/1
chr10	20466989	chr10_20466989_T_C	SNP	T	C	intergenic_region	MODIFIER	Wwc1-Tenm2	0/0	1/1
chr10	20466993	chr10_20466993_ATCT_A	Indel	ATCT	A	intergenic_region	MODIFIER	Wwc1-Tenm2	0/0	1/1
chr10	20467047	chr10_20467047_G_A	SNP	G	A	intergenic_region	MODIFIER	Wwc1-Tenm2	0/0	1/1
chr10	20467139	chr10_20467139_C_T	SNP	C	T	intergenic_region	MODIFIER	Wwc1-Tenm2	0/0	1/1
chr10	20467178	chr10_20467178_C_T	SNP	C	T	intergenic_region	MODIFIER	Wwc1-Tenm2	0/0	1/1
chr10	20467194	chr10_20467194_C_CTT	Indel	C	CTT	intergenic_region	MODIFIER	Wwc1-Tenm2	0/0	1/1
chr10	20467260	chr10_20467260_G_A	SNP	G	A	intergenic_region	MODIFIER	Wwc1-Tenm2	0/0	1/1
chr10	20467297	chr10_20467297_C_T	SNP	C	T	intergenic_region	MODIFIER	Wwc1-Tenm2	0/0	1/1
chr10	20467335	chr10_20467335_T_TTCCCTAGCGATGCCAGACCTTTCTTGACCTTTGAGCA	Indel	T	TTCCCTAGCGATGCCAGACCTTTCTTGACCTTTGAGCA	intergenic_region	MODIFIER	Wwc1-Tenm2	0/0	1/1
chr10	20467335	pbsv.INS.16447	SV	T	TTCCCTAGCGATGCCAGACCTTTCTTGACCTTTGAGCA	intergenic_region	MODIFIER	Wwc1-Tenm2	0/0	1/1
chr10	20467394	chr10_20467394_C_T	SNP	C	T	intergenic_region	MODIFIER	Wwc1-Tenm2	1/1	0/0
chr10	20467558	chr10_20467558_C_T	SNP	C	T	intergenic_region	MODIFIER	Wwc1-Tenm2	0/0	1/1
chr10	20467919	chr10_20467919_G_C	SNP	G	C	intergenic_region	MODIFIER	Wwc1-Tenm2	0/0	1/1
chr10	20468116	chr10_20468116_G_A	SNP	G	A	intergenic_region	MODIFIER	Wwc1-Tenm2	0/0	1/1
chr10	20468178	chr10_20468178_C_T	SNP	C	T	intergenic_region	MODIFIER	Wwc1-Tenm2	0/0	1/1
chr10	20468180	chr10_20468180_C_T	SNP	C	T	intergenic_region	MODIFIER	Wwc1-Tenm2	0/0	1/1
chr10	20468274	chr10_20468274_C_T	SNP	C	T	intergenic_region	MODIFIER	Wwc1-Tenm2	0/0	1/1
chr10	20468500	chr10_20468500_C_T	SNP	C	T	intergenic_region	MODIFIER	Wwc1-Tenm2	0/0	1/1
chr10	20468559	chr10_20468559_G_A	SNP	G	A	intergenic_region	MODIFIER	Wwc1-Tenm2	0/0	1/1
chr10	20468566	chr10_20468566_T_A	SNP	T	A	intergenic_region	MODIFIER	Wwc1-Tenm2	0/0	1/1
chr10	20468612	chr10_20468612_G_A	SNP	G	A	intergenic_region	MODIFIER	Wwc1-Tenm2	0/0	1/1
chr10	20468718	chr10_20468718_T_C	SNP	T	C	intergenic_region	MODIFIER	Wwc1-Tenm2	0/0	1/1
chr10	20468880	chr10_20468880_G_T	SNP	G	T	intergenic_region	MODIFIER	Wwc1-Tenm2	0/0	1/1
chr10	20468967	chr10_20468967_C_T	SNP	C	T	intergenic_region	MODIFIER	Wwc1-Tenm2	0/0	1/1
chr10	20468977	chr10_20468977_A_G	SNP	A	G	intergenic_region	MODIFIER	Wwc1-Tenm2	0/0	1/1
chr10	20469053	chr10_20469053_C_T	SNP	C	T	intergenic_region	MODIFIER	Wwc1-Tenm2	0/0	1/1
chr10	20469115	chr10_20469115_G_A	SNP	G	A	intergenic_region	MODIFIER	Wwc1-Tenm2	0/0	1/1
chr10	20469223	chr10_20469223_C_T	SNP	C	T	intergenic_region	MODIFIER	Wwc1-Tenm2	0/0	1/1
chr10	20469292	chr10_20469292_T_C	SNP	T	C	intergenic_region	MODIFIER	Wwc1-Tenm2	0/0	1/1
chr10	20469702	chr10_20469702_G_GGAT	Indel	G	GGAT	intergenic_region	MODIFIER	Wwc1-Tenm2	0/0	1/1
chr10	20469737	chr10_20469737_G_A	SNP	G	A	intergenic_region	MODIFIER	Wwc1-Tenm2	0/0	1/1
chr10	20469827	chr10_20469827_C_T	SNP	C	T	intergenic_region	MODIFIER	Wwc1-Tenm2	0/0	1/1
chr10	20469928	chr10_20469928_T_C	SNP	T	C	intergenic_region	MODIFIER	Wwc1-Tenm2	0/0	1/1
chr10	20469934	chr10_20469934_G_GTACT	Indel	G	GTACT	intergenic_region	MODIFIER	Wwc1-Tenm2	0/0	1/1
chr10	20469962	chr10_20469962_TA_T	Indel	TA	T	intergenic_region	MODIFIER	Wwc1-Tenm2	0/0	1/1
chr10	20469986	chr10_20469986_C_T	SNP	C	T	intergenic_region	MODIFIER	Wwc1-Tenm2	0/0	1/1
chr10	20470248	chr10_20470248_A_AC	Indel	A	AC	intergenic_region	MODIFIER	Wwc1-Tenm2	0/0	1/1
chr10	20470305	chr10_20470305_T_G	SNP	T	G	intergenic_region	MODIFIER	Wwc1-Tenm2	0/0	1/1
chr10	20470456	chr10_20470456_A_G	SNP	A	G	intergenic_region	MODIFIER	Wwc1-Tenm2	0/0	1/1
chr10	20470937	chr10_20470937_A_G	SNP	A	G	intergenic_region	MODIFIER	Wwc1-Tenm2	0/0	1/1
chr10	20471032	chr10_20471032_A_C	SNP	A	C	intergenic_region	MODIFIER	Wwc1-Tenm2	0/0	1/1
chr10	20471038	chr10_20471038_G_GT	Indel	G	GT	intergenic_region	MODIFIER	Wwc1-Tenm2	0/0	1/1
chr10	20471040	chr10_20471040_C_T	SNP	C	T	intergenic_region	MODIFIER	Wwc1-Tenm2	0/0	1/1
chr10	20471067	chr10_20471067_T_C	SNP	T	C	intergenic_region	MODIFIER	Wwc1-Tenm2	0/0	1/1
chr10	20471102	chr10_20471102_A_G	SNP	A	G	intergenic_region	MODIFIER	Wwc1-Tenm2	0/0	1/1
chr10	20471150	chr10_20471150_C_T	SNP	C	T	intergenic_region	MODIFIER	Wwc1-Tenm2	0/0	1/1
chr10	20471212	chr10_20471212_A_ACTTCT	Indel	A	ACTTCT	intergenic_region	MODIFIER	Wwc1-Tenm2	0/0	1/1
chr10	20471269	chr10_20471269_G_C	SNP	G	C	intergenic_region	MODIFIER	Wwc1-Tenm2	0/0	1/1
chr10	20471470	chr10_20471470_A_G	SNP	A	G	intergenic_region	MODIFIER	Wwc1-Tenm2	0/0	1/1
chr10	20471515	chr10_20471515_T_G	SNP	T	G	intergenic_region	MODIFIER	Wwc1-Tenm2	0/0	1/1
chr10	20472683	chr10_20472683_C_G	SNP	C	G	intergenic_region	MODIFIER	Wwc1-Tenm2	0/0	1/1
chr10	20472850	chr10_20472850_C_T	SNP	C	T	intergenic_region	MODIFIER	Wwc1-Tenm2	0/0	1/1
chr10	20472858	chr10_20472858_G_A	SNP	G	A	intergenic_region	MODIFIER	Wwc1-Tenm2	0/0	1/1
chr10	20473048	chr10_20473048_C_T	SNP	C	T	intergenic_region	MODIFIER	Wwc1-Tenm2	0/0	1/1
chr10	20473069	chr10_20473069_T_C	SNP	T	C	intergenic_region	MODIFIER	Wwc1-Tenm2	0/0	1/1
chr10	20473416	chr10_20473416_A_G	SNP	A	G	intergenic_region	MODIFIER	Wwc1-Tenm2	0/0	1/1
chr10	20474135	chr10_20474135_T_C	SNP	T	C	intergenic_region	MODIFIER	Wwc1-Tenm2	0/0	1/1
chr10	20474616	chr10_20474616_C_T	SNP	C	T	intergenic_region	MODIFIER	Wwc1-Tenm2	0/0	1/1
chr10	20474642	chr10_20474642_C_T	SNP	C	T	intergenic_region	MODIFIER	Wwc1-Tenm2	0/0	1/1
chr10	20474662	chr10_20474662_GCT_G	Indel	GCT	G	intergenic_region	MODIFIER	Wwc1-Tenm2	0/0	1/1
chr10	20474673	chr10_20474673_G_A	SNP	G	A	intergenic_region	MODIFIER	Wwc1-Tenm2	0/0	1/1
chr10	20474752	chr10_20474752_C_CTG	Indel	C	CTG	intergenic_region	MODIFIER	Wwc1-Tenm2	0/0	1/1
chr10	20475012	chr10_20475012_T_C	SNP	T	C	intergenic_region	MODIFIER	Wwc1-Tenm2	0/0	1/1
chr10	20475198	chr10_20475198_TGCCGAG_T	Indel	TGCCGAG	T	intergenic_region	MODIFIER	Wwc1-Tenm2	0/0	1/1
chr10	20475316	chr10_20475316_C_G	SNP	C	G	intergenic_region	MODIFIER	Wwc1-Tenm2	0/0	1/1
chr10	20475344	chr10_20475344_A_G	SNP	A	G	intergenic_region	MODIFIER	Wwc1-Tenm2	0/0	1/1
chr10	20475673	chr10_20475673_G_C	SNP	G	C	downstream_gene_variant	MODIFIER	Tenm2	0/0	1/1
chr10	20475863	chr10_20475863_A_T	SNP	A	T	downstream_gene_variant	MODIFIER	Tenm2	0/0	1/1
chr10	20476128	chr10_20476128_C_T	SNP	C	T	downstream_gene_variant	MODIFIER	Tenm2	0/0	1/1
chr10	20476339	chr10_20476339_C_T	SNP	C	T	downstream_gene_variant	MODIFIER	Tenm2	0/0	1/1
chr10	20476429	chr10_20476429_C_T	SNP	C	T	downstream_gene_variant	MODIFIER	Tenm2	0/0	1/1
chr10	20476433	chr10_20476433_C_T	SNP	C	T	downstream_gene_variant	MODIFIER	Tenm2	0/0	1/1
chr10	20476519	chr10_20476519_C_T	SNP	C	T	downstream_gene_variant	MODIFIER	Tenm2	0/0	1/1
chr10	20476520	chr10_20476520_G_T	SNP	G	T	downstream_gene_variant	MODIFIER	Tenm2	1/1	0/0
chr10	20476609	chr10_20476609_T_C	SNP	T	C	downstream_gene_variant	MODIFIER	Tenm2	0/0	1/1
chr10	20476713	chr10_20476713_G_A	SNP	G	A	downstream_gene_variant	MODIFIER	Tenm2	1/1	0/0
chr10	20477678	chr10_20477678_A_G	SNP	A	G	downstream_gene_variant	MODIFIER	Tenm2	0/0	1/1
chr10	20477972	chr10_20477972_C_T	SNP	C	T	downstream_gene_variant	MODIFIER	Tenm2	0/0	1/1
chr10	20479020	chr10_20479020_A_G	SNP	A	G	downstream_gene_variant	MODIFIER	Tenm2	0/0	1/1
chr10	20479392	chr10_20479392_T_C	SNP	T	C	downstream_gene_variant	MODIFIER	Tenm2	0/0	1/1
chr10	20479545	chr10_20479545_C_T	SNP	C	T	downstream_gene_variant	MODIFIER	Tenm2	1/1	0/0
chr10	20479616	chr10_20479616_C_T	SNP	C	T	downstream_gene_variant	MODIFIER	Tenm2	0/0	1/1
chr10	20479724	chr10_20479724_AC_A	Indel	AC	A	downstream_gene_variant	MODIFIER	Tenm2	0/0	1/1
chr10	20479743	chr10_20479743_CA_C	Indel	CA	C	downstream_gene_variant	MODIFIER	Tenm2	0/0	1/1
chr10	20479935	chr10_20479935_G_A	SNP	G	A	downstream_gene_variant	MODIFIER	Tenm2	0/0	1/1
chr10	20480074	chr10_20480074_T_A	SNP	T	A	downstream_gene_variant	MODIFIER	Tenm2	0/0	1/1
chr10	20480095	chr10_20480095_C_T	SNP	C	T	downstream_gene_variant	MODIFIER	Tenm2	0/0	1/1
chr10	20480198	chr10_20480198_C_T	SNP	C	T	downstream_gene_variant	MODIFIER	Tenm2	0/0	1/1
chr10	20480942	chr10_20480942_A_AT	Indel	A	AT	3_prime_UTR_variant	MODIFIER	Tenm2	0/0	1/1
chr10	20481366	chr10_20481366_G_GTTTT	Indel	G	GTTTT	3_prime_UTR_variant	MODIFIER	Tenm2	0/0	1/1
chr10	20481385	chr10_20481385_TC_T	Indel	TC	T	3_prime_UTR_variant	MODIFIER	Tenm2	0/0	1/1
chr10	20482377	chr10_20482377_C_T	SNP	C	T	synonymous_variant	LOW	Tenm2	0/0	1/1
chr10	20483007	chr10_20483007_C_CT	Indel	C	CT	intron_variant	MODIFIER	Tenm2	0/0	1/1
chr10	20483069	chr10_20483069_T_A	SNP	T	A	intron_variant	MODIFIER	Tenm2	0/0	1/1
chr10	20483481	chr10_20483481_C_T	SNP	C	T	intron_variant	MODIFIER	Tenm2	0/0	1/1
chr10	20486164	chr10_20486164_CT_C	Indel	CT	C	intron_variant	MODIFIER	Tenm2	1/1	0/0
chr10	20488962	chr10_20488962_A_G	SNP	A	G	intron_variant	MODIFIER	Tenm2	0/0	1/1
chr10	20489110	chr10_20489110_C_T	SNP	C	T	intron_variant	MODIFIER	Tenm2	0/0	1/1
chr10	20489144	chr10_20489144_C_T	SNP	C	T	intron_variant	MODIFIER	Tenm2	1/1	0/0
chr10	20489197	chr10_20489197_T_C	SNP	T	C	intron_variant	MODIFIER	Tenm2	0/0	1/1
chr10	20489719	chr10_20489719_G_A	SNP	G	A	intron_variant	MODIFIER	Tenm2	1/1	0/0
chr10	20489787	chr10_20489787_T_A	SNP	T	A	intron_variant	MODIFIER	Tenm2	0/0	1/1
chr10	20489889	chr10_20489889_A_T	SNP	A	T	intron_variant	MODIFIER	Tenm2	0/0	1/1
chr10	20490064	chr10_20490064_G_A	SNP	G	A	intron_variant	MODIFIER	Tenm2	0/0	1/1
chr10	20490090	chr10_20490090_C_CTCCAGT	Indel	C	CTCCAGT	intron_variant	MODIFIER	Tenm2	0/0	1/1
chr10	20490773	chr10_20490773_C_T	SNP	C	T	intron_variant	MODIFIER	Tenm2	0/0	1/1
chr10	20490872	chr10_20490872_G_A	SNP	G	A	intron_variant	MODIFIER	Tenm2	0/0	1/1
chr10	20490998	chr10_20490998_T_G	SNP	T	G	intron_variant	MODIFIER	Tenm2	0/0	1/1
chr10	20491175	chr10_20491175_T_G	SNP	T	G	intron_variant	MODIFIER	Tenm2	0/0	1/1
chr10	20491320	chr10_20491320_C_T	SNP	C	T	intron_variant	MODIFIER	Tenm2	1/1	0/0
chr10	20491388	chr10_20491388_T_A	SNP	T	A	intron_variant	MODIFIER	Tenm2	0/0	1/1
chr10	20491424	chr10_20491424_G_A	SNP	G	A	intron_variant	MODIFIER	Tenm2	1/1	0/0
chr10	20491730	chr10_20491730_G_C	SNP	G	C	intron_variant	MODIFIER	Tenm2	0/0	1/1
chr10	20491827	chr10_20491827_G_T	SNP	G	T	intron_variant	MODIFIER	Tenm2	0/0	1/1
chr10	20492041	chr10_20492041_T_C	SNP	T	C	intron_variant	MODIFIER	Tenm2	0/0	1/1
chr10	20492060	chr10_20492060_G_A	SNP	G	A	intron_variant	MODIFIER	Tenm2	1/1	0/0
chr10	20494591	chr10_20494591_G_A	SNP	G	A	intron_variant	MODIFIER	Tenm2	1/1	0/0
chr10	20497137	chr10_20497137_C_CA	Indel	C	CA	intron_variant	MODIFIER	Tenm2	1/1	0/0
chr10	20497246	chr10_20497246_C_CCT	Indel	C	CCT	intron_variant	MODIFIER	Tenm2	1/1	0/0
chr10	20498576	chr10_20498576_A_G	SNP	A	G	intron_variant	MODIFIER	Tenm2	1/1	0/0
chr10	20501016	chr10_20501016_G_GCA	Indel	G	GCA	intron_variant	MODIFIER	Tenm2	1/1	0/0
chr10	20501041	chr10_20501041_C_G	SNP	C	G	intron_variant	MODIFIER	Tenm2	1/1	0/0
chr10	20501767	chr10_20501767_C_T	SNP	C	T	intron_variant	MODIFIER	Tenm2	0/0	1/1
chr10	20501817	chr10_20501817_C_CATAT	Indel	C	CATAT	intron_variant	MODIFIER	Tenm2	1/1	0/0
chr10	20501895	chr10_20501895_G_A	SNP	G	A	intron_variant	MODIFIER	Tenm2	1/1	0/0
chr10	20504334	chr10_20504334_G_A	SNP	G	A	intron_variant	MODIFIER	Tenm2	0/0	1/1
chr10	20504979	chr10_20504979_A_G	SNP	A	G	intron_variant	MODIFIER	Tenm2	1/1	0/0
chr10	20505069	pbsv.INS.16450	SV	G	GGAGAGAGAGAGAGAGAGAGA	intron_variant	MODIFIER	Tenm2	1/1	0/0
chr10	20506503	chr10_20506503_G_A	SNP	G	A	intron_variant	MODIFIER	Tenm2	1/1	0/0
chr10	20507495	chr10_20507495_C_T	SNP	C	T	intron_variant	MODIFIER	Tenm2	1/1	0/0
chr10	20514045	chr10_20514045_G_A	SNP	G	A	intron_variant	MODIFIER	Tenm2	0/0	1/1
chr10	20514479	chr10_20514479_C_T	SNP	C	T	intron_variant	MODIFIER	Tenm2	0/0	1/1
chr10	20514856	chr10_20514856_C_T	SNP	C	T	intron_variant	MODIFIER	Tenm2	0/0	1/1
chr10	20515348	chr10_20515348_TGCTTGG_T	Indel	TGCTTGG	T	intron_variant	MODIFIER	Tenm2	0/0	1/1
chr10	20515547	chr10_20515547_A_AG	Indel	A	AG	intron_variant	MODIFIER	Tenm2	1/1	0/0
chr10	20515669	chr10_20515669_C_T	SNP	C	T	intron_variant	MODIFIER	Tenm2	0/0	1/1
chr10	20516108	chr10_20516108_G_C	SNP	G	C	intron_variant	MODIFIER	Tenm2	0/0	1/1
chr10	20518210	chr10_20518210_C_T	SNP	C	T	intron_variant	MODIFIER	Tenm2	0/0	1/1
chr10	20518401	chr10_20518401_T_C	SNP	T	C	intron_variant	MODIFIER	Tenm2	0/0	1/1
chr10	20519416	chr10_20519416_C_A	SNP	C	A	synonymous_variant	LOW	Tenm2	1/1	0/0
chr10	20520372	chr10_20520372_A_AAAAG	Indel	A	AAAAG	intron_variant	MODIFIER	Tenm2	1/1	0/0
chr10	20520523	chr10_20520523_TAA_T	Indel	TAA	T	intron_variant	MODIFIER	Tenm2	1/1	0/0
chr10	20520747	chr10_20520747_T_G	SNP	T	G	intron_variant	MODIFIER	Tenm2	0/0	1/1
chr10	20521744	chr10_20521744_A_ACTATTTAC	Indel	A	ACTATTTAC	intron_variant	MODIFIER	Tenm2	1/1	0/0
chr10	20521745	chr10_20521745_T_C	SNP	T	C	intron_variant	MODIFIER	Tenm2	0/0	1/1
chr10	20521746	chr10_20521746_G_GGA	Indel	G	GGA	intron_variant	MODIFIER	Tenm2	1/1	0/0
chr10	20522013	chr10_20522013_C_A	SNP	C	A	intron_variant	MODIFIER	Tenm2	1/1	0/0
chr10	20522956	chr10_20522956_G_GT	Indel	G	GT	intron_variant	MODIFIER	Tenm2	0/0	1/1
chr10	20523379	chr10_20523379_G_T	SNP	G	T	intron_variant	MODIFIER	Tenm2	0/0	1/1
chr10	20523507	chr10_20523507_A_AC	Indel	A	AC	intron_variant	MODIFIER	Tenm2	0/0	1/1
chr10	20523663	chr10_20523663_T_TC	Indel	T	TC	intron_variant	MODIFIER	Tenm2	0/0	1/1
chr10	20524436	chr10_20524436_G_T	SNP	G	T	intron_variant	MODIFIER	Tenm2	0/0	1/1
chr10	20525351	chr10_20525351_G_A	SNP	G	A	intron_variant	MODIFIER	Tenm2	0/0	1/1
chr10	20526011	chr10_20526011_G_T	SNP	G	T	intron_variant	MODIFIER	Tenm2	0/0	1/1
chr10	20526980	chr10_20526980_C_T	SNP	C	T	intron_variant	MODIFIER	Tenm2	1/1	0/0
chr10	20527546	chr10_20527546_G_A	SNP	G	A	intron_variant	MODIFIER	Tenm2	1/1	0/0
chr10	20528393	chr10_20528393_C_T	SNP	C	T	intron_variant	MODIFIER	Tenm2	1/1	0/0
chr10	20528483	chr10_20528483_AT_A	Indel	AT	A	intron_variant	MODIFIER	Tenm2	0/0	1/1
chr10	20529491	chr10_20529491_C_T	SNP	C	T	intron_variant	MODIFIER	Tenm2	1/1	0/0
chr10	20529777	chr10_20529777_G_A	SNP	G	A	intron_variant	MODIFIER	Tenm2	0/0	1/1
chr10	20529830	chr10_20529830_T_TA	Indel	T	TA	intron_variant	MODIFIER	Tenm2	1/1	0/0
chr10	20530548	chr10_20530548_G_A	SNP	G	A	intron_variant	MODIFIER	Tenm2	0/0	1/1
chr10	20530840	chr10_20530840_G_A	SNP	G	A	intron_variant	MODIFIER	Tenm2	0/0	1/1
chr10	20530976	chr10_20530976_G_A	SNP	G	A	intron_variant	MODIFIER	Tenm2	1/1	0/0
chr10	20532723	chr10_20532723_G_A	SNP	G	A	intron_variant	MODIFIER	Tenm2	0/0	1/1
chr10	20532840	chr10_20532840_G_A	SNP	G	A	intron_variant	MODIFIER	Tenm2	0/0	1/1
chr10	20532892	chr10_20532892_C_CATAT	Indel	C	CATAT	intron_variant	MODIFIER	Tenm2	1/1	0/0
chr10	20533086	chr10_20533086_A_G	SNP	A	G	intron_variant	MODIFIER	Tenm2	0/0	1/1
chr10	20533583	chr10_20533583_G_A	SNP	G	A	intron_variant	MODIFIER	Tenm2	1/1	0/0
chr10	20533705	chr10_20533705_C_T	SNP	C	T	intron_variant	MODIFIER	Tenm2	0/0	1/1
chr10	20533791	chr10_20533791_G_T	SNP	G	T	intron_variant	MODIFIER	Tenm2	1/1	0/0
chr10	20533812	chr10_20533812_G_A	SNP	G	A	intron_variant	MODIFIER	Tenm2	0/0	1/1
chr10	20533857	chr10_20533857_C_T	SNP	C	T	intron_variant	MODIFIER	Tenm2	1/1	0/0
chr10	20533858	chr10_20533858_G_A	SNP	G	A	intron_variant	MODIFIER	Tenm2	0/0	1/1
chr10	20534048	chr10_20534048_C_A	SNP	C	A	intron_variant	MODIFIER	Tenm2	1/1	0/0
chr10	20534235	chr10_20534235_C_T	SNP	C	T	intron_variant	MODIFIER	Tenm2	1/1	0/0
chr10	20534338	chr10_20534338_C_T	SNP	C	T	intron_variant	MODIFIER	Tenm2	1/1	0/0
chr10	20534504	chr10_20534504_C_T	SNP	C	T	intron_variant	MODIFIER	Tenm2	1/1	0/0
chr10	20534654	chr10_20534654_G_C	SNP	G	C	intron_variant	MODIFIER	Tenm2	0/0	1/1
chr10	20535289	chr10_20535289_G_A	SNP	G	A	intron_variant	MODIFIER	Tenm2	0/0	1/1
chr10	20535444	chr10_20535444_CAG_C	Indel	CAG	C	intron_variant	MODIFIER	Tenm2	1/1	0/0
chr10	20536529	chr10_20536529_T_C	SNP	T	C	intron_variant	MODIFIER	Tenm2	0/0	1/1
chr10	20537899	chr10_20537899_G_A	SNP	G	A	intron_variant	MODIFIER	Tenm2	1/1	0/0
chr10	20538069	chr10_20538069_T_A	SNP	T	A	intron_variant	MODIFIER	Tenm2	0/0	1/1
chr10	20538274	chr10_20538274_G_A	SNP	G	A	intron_variant	MODIFIER	Tenm2	0/0	1/1
chr10	20538347	chr10_20538347_AC_A	Indel	AC	A	intron_variant	MODIFIER	Tenm2	0/0	1/1
chr10	20538362	chr10_20538362_G_A	SNP	G	A	intron_variant	MODIFIER	Tenm2	1/1	0/0
chr10	20538407	chr10_20538407_A_G	SNP	A	G	intron_variant	MODIFIER	Tenm2	0/0	1/1
chr10	20538456	chr10_20538456_A_G	SNP	A	G	intron_variant	MODIFIER	Tenm2	0/0	1/1
chr10	20538701	chr10_20538701_A_G	SNP	A	G	intron_variant	MODIFIER	Tenm2	0/0	1/1
chr10	20538747	chr10_20538747_C_T	SNP	C	T	intron_variant	MODIFIER	Tenm2	0/0	1/1
chr10	20538953	chr10_20538953_C_T	SNP	C	T	intron_variant	MODIFIER	Tenm2	0/0	1/1
chr10	20539023	chr10_20539023_A_T	SNP	A	T	intron_variant	MODIFIER	Tenm2	0/0	1/1
chr10	20539068	chr10_20539068_T_C	SNP	T	C	intron_variant	MODIFIER	Tenm2	0/0	1/1
chr10	20539106	chr10_20539106_A_G	SNP	A	G	synonymous_variant	LOW	Tenm2	1/1	0/0
chr10	20539443	chr10_20539443_T_C	SNP	T	C	intron_variant	MODIFIER	Tenm2	0/0	1/1
chr10	20539479	chr10_20539479_C_T	SNP	C	T	intron_variant	MODIFIER	Tenm2	0/0	1/1
chr10	20540033	chr10_20540033_C_T	SNP	C	T	intron_variant	MODIFIER	Tenm2	1/1	0/0
chr10	20540096	chr10_20540096_CACGTTCGGTTTGGG_C	Indel	CACGTTCGGTTTGGG	C	intron_variant	MODIFIER	Tenm2	0/0	1/1
chr10	20540331	chr10_20540331_A_G	SNP	A	G	missense_variant	MODERATE	Tenm2	0/0	1/1
chr10	20540349	chr10_20540349_T_C	SNP	T	C	missense_variant	MODERATE	Tenm2	0/0	1/1
chr10	20540393	chr10_20540393_A_G	SNP	A	G	synonymous_variant	LOW	Tenm2	0/0	1/1
chr10	20540728	chr10_20540728_G_A	SNP	G	A	intron_variant	MODIFIER	Tenm2	1/1	0/0
chr10	20541002	chr10_20541002_C_T	SNP	C	T	intron_variant	MODIFIER	Tenm2	0/0	1/1
chr10	20541123	chr10_20541123_C_CT	Indel	C	CT	intron_variant	MODIFIER	Tenm2	0/0	1/1
chr10	20541319	chr10_20541319_C_G	SNP	C	G	intron_variant	MODIFIER	Tenm2	0/0	1/1
chr10	20541350	chr10_20541350_T_G	SNP	T	G	intron_variant	MODIFIER	Tenm2	0/0	1/1
chr10	20541505	chr10_20541505_A_C	SNP	A	C	intron_variant	MODIFIER	Tenm2	1/1	0/0
chr10	20541656	chr10_20541656_T_C	SNP	T	C	intron_variant	MODIFIER	Tenm2	0/0	1/1
chr10	20543532	chr10_20543532_G_C	SNP	G	C	intron_variant	MODIFIER	Tenm2	1/1	0/0
chr10	20544101	chr10_20544101_C_T	SNP	C	T	intron_variant	MODIFIER	Tenm2	1/1	0/0
chr10	20544140	chr10_20544140_G_A	SNP	G	A	intron_variant	MODIFIER	Tenm2	1/1	0/0
chr10	20545660	chr10_20545660_G_A	SNP	G	A	intron_variant	MODIFIER	Tenm2	0/0	1/1
chr10	20546055	chr10_20546055_C_T	SNP	C	T	intron_variant	MODIFIER	Tenm2	1/1	0/0
chr10	20546321	chr10_20546321_A_C	SNP	A	C	intron_variant	MODIFIER	Tenm2	1/1	0/0
chr10	20546365	chr10_20546365_C_T	SNP	C	T	intron_variant	MODIFIER	Tenm2	1/1	0/0
chr10	20546400	chr10_20546400_C_T	SNP	C	T	intron_variant	MODIFIER	Tenm2	0/0	1/1
chr10	20547107	chr10_20547107_GA_G	Indel	GA	G	intron_variant	MODIFIER	Tenm2	0/0	1/1
chr10	20547395	pbsv.DEL.16455	SV	CTCCCCTCCCCTTCCCTTCCCT	C	intron_variant	MODIFIER	Tenm2	0/0	1/1
chr10	20547454	chr10_20547454_C_CACCT	Indel	C	CACCT	intron_variant	MODIFIER	Tenm2	0/0	1/1
chr10	20547459	chr10_20547459_T_A	SNP	T	A	intron_variant	MODIFIER	Tenm2	1/1	0/0
chr10	20547460	chr10_20547460_T_C	SNP	T	C	intron_variant	MODIFIER	Tenm2	1/1	0/0
chr10	20547602	chr10_20547602_CTCCTTTCTTCTTTCTTTCT_C	Indel	CTCCTTTCTTCTTTCTTTCT	C	intron_variant	MODIFIER	Tenm2	0/0	1/1
chr10	20547792	chr10_20547792_G_A	SNP	G	A	intron_variant	MODIFIER	Tenm2	1/1	0/0
chr10	20548415	chr10_20548415_A_AG	Indel	A	AG	intron_variant	MODIFIER	Tenm2	0/0	1/1
chr10	20548485	chr10_20548485_G_A	SNP	G	A	intron_variant	MODIFIER	Tenm2	1/1	0/0
chr10	20548772	chr10_20548772_C_T	SNP	C	T	intron_variant	MODIFIER	Tenm2	0/0	1/1
chr10	20548842	chr10_20548842_TA_T	Indel	TA	T	intron_variant	MODIFIER	Tenm2	0/0	1/1
chr10	20549082	chr10_20549082_T_G	SNP	T	G	intron_variant	MODIFIER	Tenm2	0/0	1/1
chr10	20549108	chr10_20549108_C_T	SNP	C	T	intron_variant	MODIFIER	Tenm2	1/1	0/0
chr10	20549166	chr10_20549166_C_T	SNP	C	T	intron_variant	MODIFIER	Tenm2	1/1	0/0
chr10	20550483	chr10_20550483_G_A	SNP	G	A	intron_variant	MODIFIER	Tenm2	0/0	1/1
chr10	20550650	chr10_20550650_G_A	SNP	G	A	intron_variant	MODIFIER	Tenm2	0/0	1/1
chr10	20550660	chr10_20550660_C_T	SNP	C	T	intron_variant	MODIFIER	Tenm2	0/0	1/1
chr10	20550664	chr10_20550664_G_A	SNP	G	A	intron_variant	MODIFIER	Tenm2	0/0	1/1
chr10	20550726	chr10_20550726_T_C	SNP	T	C	intron_variant	MODIFIER	Tenm2	1/1	0/0
chr10	20550787	chr10_20550787_ACT_A	Indel	ACT	A	intron_variant	MODIFIER	Tenm2	1/1	0/0
chr10	20550991	chr10_20550991_G_T	SNP	G	T	intron_variant	MODIFIER	Tenm2	0/0	1/1
chr10	20551299	chr10_20551299_C_T	SNP	C	T	intron_variant	MODIFIER	Tenm2	0/0	1/1
chr10	20551487	chr10_20551487_C_T	SNP	C	T	intron_variant	MODIFIER	Tenm2	0/0	1/1
chr10	20551513	chr10_20551513_T_C	SNP	T	C	intron_variant	MODIFIER	Tenm2	1/1	0/0
chr10	20551679	chr10_20551679_C_T	SNP	C	T	intron_variant	MODIFIER	Tenm2	1/1	0/0
chr10	20551888	chr10_20551888_AT_A	Indel	AT	A	intron_variant	MODIFIER	Tenm2	0/0	1/1
chr10	20552450	chr10_20552450_C_A	SNP	C	A	intron_variant	MODIFIER	Tenm2	0/0	1/1
chr10	20552892	chr10_20552892_CT_C	Indel	CT	C	intron_variant	MODIFIER	Tenm2	0/0	1/1
chr10	20553552	chr10_20553552_G_A	SNP	G	A	intron_variant	MODIFIER	Tenm2	0/0	1/1
chr10	20554186	chr10_20554186_G_A	SNP	G	A	intron_variant	MODIFIER	Tenm2	0/0	1/1
chr10	20554649	pbsv.INS.16456	SV	G	GAGAGGCAGAGGCAGAGGCAGAGGCAGAGGCAGAGGC	intron_variant	MODIFIER	Tenm2	0/0	1/1
chr10	20555517	chr10_20555517_ACGCT_A	Indel	ACGCT	A	intron_variant	MODIFIER	Tenm2	0/0	1/1
chr10	20555586	chr10_20555586_C_T	SNP	C	T	intron_variant	MODIFIER	Tenm2	0/0	1/1
chr10	20556590	chr10_20556590_C_T	SNP	C	T	intron_variant	MODIFIER	Tenm2	1/1	0/0
chr10	20556741	chr10_20556741_G_C	SNP	G	C	intron_variant	MODIFIER	Tenm2	0/0	1/1
chr10	20557639	chr10_20557639_T_C	SNP	T	C	intron_variant	MODIFIER	Tenm2	0/0	1/1
chr10	20558501	chr10_20558501_G_C	SNP	G	C	intron_variant	MODIFIER	Tenm2	0/0	1/1
chr10	20558797	chr10_20558797_C_T	SNP	C	T	intron_variant	MODIFIER	Tenm2	0/0	1/1
chr10	20559498	chr10_20559498_AT_A	Indel	AT	A	intron_variant	MODIFIER	Tenm2	1/1	0/0
chr10	20559638	chr10_20559638_G_A	SNP	G	A	intron_variant	MODIFIER	Tenm2	0/0	1/1
chr10	20560494	chr10_20560494_G_A	SNP	G	A	intron_variant	MODIFIER	Tenm2	0/0	1/1
chr10	20560548	chr10_20560548_A_G	SNP	A	G	intron_variant	MODIFIER	Tenm2	0/0	1/1
chr10	20560918	chr10_20560918_C_A	SNP	C	A	intron_variant	MODIFIER	Tenm2	0/0	1/1
chr10	20562214	chr10_20562214_T_C	SNP	T	C	intron_variant	MODIFIER	Tenm2	0/0	1/1
chr10	20562218	chr10_20562218_G_C	SNP	G	C	intron_variant	MODIFIER	Tenm2	1/1	0/0
chr10	20562587	chr10_20562587_A_G	SNP	A	G	intron_variant	MODIFIER	Tenm2	1/1	0/0
chr10	20562624	chr10_20562624_C_T	SNP	C	T	intron_variant	MODIFIER	Tenm2	1/1	0/0
chr10	20562630	chr10_20562630_A_G	SNP	A	G	intron_variant	MODIFIER	Tenm2	1/1	0/0
chr10	20563337	chr10_20563337_G_C	SNP	G	C	intron_variant	MODIFIER	Tenm2	1/1	0/0
chr10	20564158	chr10_20564158_C_T	SNP	C	T	intron_variant	MODIFIER	Tenm2	0/0	1/1
chr10	20564840	chr10_20564840_G_A	SNP	G	A	intron_variant	MODIFIER	Tenm2	0/0	1/1
chr10	20565078	chr10_20565078_T_C	SNP	T	C	intron_variant	MODIFIER	Tenm2	0/0	1/1
chr10	20565124	chr10_20565124_T_C	SNP	T	C	intron_variant	MODIFIER	Tenm2	0/0	1/1
chr10	20565633	chr10_20565633_C_A	SNP	C	A	intron_variant	MODIFIER	Tenm2	0/0	1/1
chr10	20567082	chr10_20567082_T_A	SNP	T	A	intron_variant	MODIFIER	Tenm2	1/1	0/0
chr10	20567994	chr10_20567994_CTTGCGT_C	Indel	CTTGCGT	C	intron_variant	MODIFIER	Tenm2	0/0	1/1
chr10	20568230	chr10_20568230_T_C	SNP	T	C	intron_variant	MODIFIER	Tenm2	1/1	0/0
chr10	20568513	chr10_20568513_T_C	SNP	T	C	intron_variant	MODIFIER	Tenm2	0/0	1/1
chr10	20568582	chr10_20568582_C_T	SNP	C	T	intron_variant	MODIFIER	Tenm2	1/1	0/0
chr10	20569075	chr10_20569075_T_C	SNP	T	C	intron_variant	MODIFIER	Tenm2	0/0	1/1
chr10	20569510	chr10_20569510_A_AT	Indel	A	AT	intron_variant	MODIFIER	Tenm2	1/1	0/0
chr10	20571769	chr10_20571769_G_C	SNP	G	C	intron_variant	MODIFIER	Tenm2	0/0	1/1
chr10	20571773	chr10_20571773_G_A	SNP	G	A	intron_variant	MODIFIER	Tenm2	1/1	0/0
chr10	20572014	chr10_20572014_A_G	SNP	A	G	intron_variant	MODIFIER	Tenm2	1/1	0/0
chr10	20572133	chr10_20572133_A_G	SNP	A	G	intron_variant	MODIFIER	Tenm2	0/0	1/1
chr10	20572268	chr10_20572268_C_T	SNP	C	T	intron_variant	MODIFIER	Tenm2	1/1	0/0
chr10	20572631	chr10_20572631_T_C	SNP	T	C	intron_variant	MODIFIER	Tenm2	1/1	0/0
chr10	20573313	chr10_20573313_C_CCCTT	Indel	C	CCCTT	intron_variant	MODIFIER	Tenm2	1/1	0/0
chr10	20573874	chr10_20573874_T_C	SNP	T	C	intron_variant	MODIFIER	Tenm2	1/1	0/0
chr10	20573912	chr10_20573912_T_C	SNP	T	C	intron_variant	MODIFIER	Tenm2	1/1	0/0
chr10	20574137	chr10_20574137_A_G	SNP	A	G	intron_variant	MODIFIER	Tenm2	1/1	0/0
chr10	20575017	chr10_20575017_C_T	SNP	C	T	intron_variant	MODIFIER	Tenm2	1/1	0/0
chr10	20577786	chr10_20577786_T_C	SNP	T	C	intron_variant	MODIFIER	Tenm2	0/0	1/1
chr10	20577832	chr10_20577832_G_GA	Indel	G	GA	intron_variant	MODIFIER	Tenm2	1/1	0/0
chr10	20578125	chr10_20578125_A_C	SNP	A	C	intron_variant	MODIFIER	Tenm2	1/1	0/0
chr10	20578301	chr10_20578301_G_A	SNP	G	A	intron_variant	MODIFIER	Tenm2	1/1	0/0
chr10	20580912	chr10_20580912_T_C	SNP	T	C	intron_variant	MODIFIER	Tenm2	1/1	0/0
chr10	20581017	chr10_20581017_C_T	SNP	C	T	intron_variant	MODIFIER	Tenm2	1/1	0/0
chr10	20582095	chr10_20582095_G_A	SNP	G	A	intron_variant	MODIFIER	Tenm2	1/1	0/0
chr10	20582096	chr10_20582096_CT_C	Indel	CT	C	intron_variant	MODIFIER	Tenm2	0/0	1/1
chr10	20582967	chr10_20582967_C_CTGTG	Indel	C	CTGTG	intron_variant	MODIFIER	Tenm2	0/0	1/1
chr10	20583081	chr10_20583081_CTG_C	Indel	CTG	C	intron_variant	MODIFIER	Tenm2	1/1	0/0
chr10	20583131	chr10_20583131_A_ATGTG	Indel	A	ATGTG	intron_variant	MODIFIER	Tenm2	1/1	0/0
chr10	20583238	chr10_20583238_A_G	SNP	A	G	intron_variant	MODIFIER	Tenm2	1/1	0/0
chr10	20583252	pbsv.INS.16457	SV	G	GGTGTGTGTACCTGTGTATGGGTGTGATGTGTGTGTATGTGTACCTATGTGTGTGTACCTGTGTGTGTGTGGTGTGTACCTGTGTGTGTGTGTGGTGTGTGTACCTGTGTGTGTGTGGTGTGTACCTGTGTATGGGTGTGATGTGTGTGTGGTGTGTACC	intron_variant	MODIFIER	Tenm2	1/1	0/0
chr10	20583254	chr10_20583254_G_GT	Indel	G	GT	intron_variant	MODIFIER	Tenm2	1/1	0/0
chr10	20583421	chr10_20583421_A_G	SNP	A	G	intron_variant	MODIFIER	Tenm2	1/1	0/0
chr10	20583423	chr10_20583423_CTG_C	Indel	CTG	C	intron_variant	MODIFIER	Tenm2	1/1	0/0
chr10	20584332	chr10_20584332_G_GAGGAGGAAGAGGAGA	Indel	G	GAGGAGGAAGAGGAGA	intron_variant	MODIFIER	Tenm2	1/1	0/0
chr10	20584410	pbsv.INS.16458	SV	G	GAAGAGGAGGAGGAGGAGAAGGAGGAGGAGGAGGAAGAGGAGAAGGAGGAAGAGGAGGAGGAAGAGGAGAAGGAGGAGGAAGAGGAGAAGGAGGAGGAGGAGGAGAAGGAGGAGGAGGAGGAGGAGAAGGAAGAGGAGGAGGAGGAGA	intron_variant	MODIFIER	Tenm2	0/0	1/1
chr10	20586057	chr10_20586057_A_G	SNP	A	G	intron_variant	MODIFIER	Tenm2	1/1	0/0
chr10	20586098	chr10_20586098_C_CT	Indel	C	CT	intron_variant	MODIFIER	Tenm2	1/1	0/0
chr10	20587297	chr10_20587297_A_C	SNP	A	C	intron_variant	MODIFIER	Tenm2	1/1	0/0
chr10	20587564	chr10_20587564_A_G	SNP	A	G	intron_variant	MODIFIER	Tenm2	1/1	0/0
chr10	20588706	chr10_20588706_C_T	SNP	C	T	intron_variant	MODIFIER	Tenm2	0/0	1/1
chr10	20589391	chr10_20589391_T_A	SNP	T	A	intron_variant	MODIFIER	Tenm2	0/0	1/1
chr10	20591367	chr10_20591367_T_A	SNP	T	A	intron_variant	MODIFIER	Tenm2	1/1	0/0
chr10	20591990	chr10_20591990_C_T	SNP	C	T	intron_variant	MODIFIER	Tenm2	1/1	0/0
chr10	20592500	chr10_20592500_AG_A	Indel	AG	A	intron_variant	MODIFIER	Tenm2	0/0	1/1
chr10	20592727	chr10_20592727_C_T	SNP	C	T	intron_variant	MODIFIER	Tenm2	1/1	0/0
chr10	20593212	chr10_20593212_C_T	SNP	C	T	intron_variant	MODIFIER	Tenm2	1/1	0/0
chr10	20593465	chr10_20593465_C_T	SNP	C	T	intron_variant	MODIFIER	Tenm2	0/0	1/1
chr10	20594689	chr10_20594689_C_T	SNP	C	T	intron_variant	MODIFIER	Tenm2	1/1	0/0
chr10	20595957	chr10_20595957_A_G	SNP	A	G	intron_variant	MODIFIER	Tenm2	1/1	0/0
chr10	20596828	chr10_20596828_C_T	SNP	C	T	intron_variant	MODIFIER	Tenm2	0/0	1/1
chr10	20597345	chr10_20597345_G_C	SNP	G	C	intron_variant	MODIFIER	Tenm2	0/0	1/1
chr10	20597650	chr10_20597650_C_T	SNP	C	T	intron_variant	MODIFIER	Tenm2	1/1	0/0
chr10	20597960	chr10_20597960_C_T	SNP	C	T	intron_variant	MODIFIER	Tenm2	0/0	1/1
chr10	20598555	chr10_20598555_C_G	SNP	C	G	intron_variant	MODIFIER	Tenm2	0/0	1/1
chr10	20599055	chr10_20599055_T_G	SNP	T	G	intron_variant	MODIFIER	Tenm2	0/0	1/1
chr10	20599316	chr10_20599316_CT_C	Indel	CT	C	intron_variant	MODIFIER	Tenm2	1/1	0/0
chr10	20599441	chr10_20599441_G_A	SNP	G	A	intron_variant	MODIFIER	Tenm2	1/1	0/0
chr10	20599800	chr10_20599800_G_T	SNP	G	T	intron_variant	MODIFIER	Tenm2	0/0	1/1
[truncated: 15,620 more rows]
